# Supplementary material for: Dynamic Changes in Function and Proteomic Composition of Extracellular Vesicles from Hepatic Stellate Cells during Cellular Activation
Source: Cells. 2020 Jan 25;9(2):290. doi: 10.3390/cells9020290 (PMC7072607; doi:10.3390/cells9020290)
Supplement: Supplementary file 1 [file cells-09-00290-s001.zip]

Archive with 19 entries (18 files):
- Suppl Fig 1(010820).tiff
- __MACOSX/
- __MACOSX/._Suppl Fig 1(010820).tiff
- Suppl Fig 2(010820).tiff
- __MACOSX/._Suppl Fig 2(010820).tiff
- Suppl Fig3(010820).tiff
- __MACOSX/._Suppl Fig3(010820).tiff
- Suppl Fig4(010820).tiff
- __MACOSX/._Suppl Fig4(010820).tiff
- Suppl Fig5(010820).tiff
- __MACOSX/._Suppl Fig5(010820).tiff
- Suppl Table S4 MS datasets for LX-2 hHSC proteome.xlsx
- __MACOSX/._Suppl Table S4 MS datasets for LX-2 hHSC proteome.xlsx
- Suppl Table S3 MS datasets for P1 mHSC proteome.xlsx
- __MACOSX/._Suppl Table S3 MS datasets for P1 mHSC proteome.xlsx
- Suppl Table S2 MS datasets for D4 mHSC proteome.xlsx
- __MACOSX/._Suppl Table S2 MS datasets for D4 mHSC proteome.xlsx
- Suppl Table S1 qPCR primers.xlsx
- __MACOSX/._Suppl Table S1 qPCR primers.xlsx
