# Supplementary material for: Dynamic Changes in Function and Proteomic Composition of Extracellular Vesicles from Hepatic Stellate Cells during Cellular Activation
Source: Cells. 2020 Jan 25;9(2):290. doi: 10.3390/cells9020290 (PMC7072607; doi:10.3390/cells9020290)
Supplement: Supplementary file 1 [file cells-09-00290-s001.zip › Suppl Table S4 MS datasets for LX-2 hHSC proteome.xlsx]

## Sheet: LX2_524
	Supplemental Table S4 MS datasets for LX-2 hHSC proteome					Quantitative Value (Normalized Total Spectra)
	#	Identified Proteins (524)	Accession Number	Alternate ID	Molecular Weight	33338_LX_1	33338_LX_2	33407_LX_3	AVE
	1	Fibronectin OS=Homo sapiens OX=9606 GN=FN1 PE=1 SV=4	FINC_HUMAN	FN1	263 kDa	912.95	1114.1	853.92	960.323
	2	Collagen alpha-1(XII) chain OS=Homo sapiens OX=9606 GN=COL12A1 PE=1 SV=2	COCA1_HUMAN	COL12A1	333 kDa	878.22	423.42	711	670.88
	3	Actin, cytoplasmic 2 OS=Homo sapiens OX=9606 GN=ACTG1 PE=1 SV=1	ACTG_HUMAN	ACTG1	42 kDa	385.77	408.75	323.35	372.623
	4	Annexin A2 OS=Homo sapiens OX=9606 GN=ANXA2 PE=1 SV=2	ANXA2_HUMAN	ANXA2	39 kDa	364.69	310.23	233.13	302.683
	5	Galectin-3-binding protein OS=Homo sapiens OX=9606 GN=LGALS3BP PE=1 SV=1	LG3BP_HUMAN	LGALS3BP	65 kDa	321.27	271.45	287.62	293.447
	6	Filamin-A OS=Homo sapiens OX=9606 GN=FLNA PE=1 SV=4	FLNA_HUMAN	FLNA	281 kDa	303.9	327	248.32	293.073
	7	Pyruvate kinase PKM OS=Homo sapiens OX=9606 GN=PKM PE=1 SV=4	KPYM_HUMAN	PKM	58 kDa	348.56	309.18	171.5	276.413
	8	Histone H4 OS=Homo sapiens OX=9606 GN=HIST1H4A PE=1 SV=2	H4_HUMAN	HIST1H4A	11 kDa	269.17	365.78	98.254	244.401
	9	Thrombospondin-2 OS=Homo sapiens OX=9606 GN=THBS2 PE=1 SV=2	TSP2_HUMAN	THBS2	130 kDa	227	242.1	231.34	233.48
	10	Tubulin beta chain OS=Homo sapiens OX=9606 GN=TUBB PE=1 SV=2	TBB5_HUMAN	TUBB	50 kDa	189.79	203.33	192.94	195.353
	11	Agrin OS=Homo sapiens OX=9606 GN=AGRN PE=1 SV=6	AGRIN_HUMAN	AGRN	217 kDa	265.45	101.66	206.33	191.147
	12	Peroxidasin homolog OS=Homo sapiens OX=9606 GN=PXDN PE=1 SV=2	PXDN_HUMAN	PXDN	165 kDa	191.03	153.02	190.26	178.103
	13	Alpha-actinin-1 OS=Homo sapiens OX=9606 GN=ACTN1 PE=1 SV=2	ACTN1_HUMAN	ACTN1	103 kDa	156.29	168.74	205.44	176.823
	14	Myosin-9 OS=Homo sapiens OX=9606 GN=MYH9 PE=1 SV=4	MYH9_HUMAN	MYH9	227 kDa	171.18	215.9	127.73	171.603
	15	Actin, alpha skeletal muscle OS=Homo sapiens OX=9606 GN=ACTA1 PE=1 SV=1	ACTS_HUMAN	ACTA1	42 kDa	197.23	164.55	151.85	171.21
	16	Tubulin beta-4B chain OS=Homo sapiens OX=9606 GN=TUBB4B PE=1 SV=1	TBB4B_HUMAN	TUBB4B	50 kDa	156.29	178.17	175.07	169.843
	17	Alpha-actinin-4 OS=Homo sapiens OX=9606 GN=ACTN4 PE=1 SV=2	ACTN4_HUMAN	ACTN4	105 kDa	142.65	156.16	202.76	167.19
	18	Vimentin OS=Homo sapiens OX=9606 GN=VIM PE=1 SV=4	VIME_HUMAN	VIM	54 kDa	193.51	203.33	77.71	158.183
	19	Tubulin alpha-1B chain OS=Homo sapiens OX=9606 GN=TUBA1B PE=1 SV=1	TBA1B_HUMAN	TUBA1B	50 kDa	192.27	181.32	95.575	156.388
	20	Thrombospondin-1 OS=Homo sapiens OX=9606 GN=THBS1 PE=1 SV=2	TSP1_HUMAN	THBS1	129 kDa	101.72	249.44	117.01	156.057
	21	Alpha-enolase OS=Homo sapiens OX=9606 GN=ENO1 PE=1 SV=2	ENOA_HUMAN	ENO1	47 kDa	147.61	163.5	142.92	151.343
	22	Filamin-B OS=Homo sapiens OX=9606 GN=FLNB PE=1 SV=2	FLNB_HUMAN	FLNB	278 kDa	133.97	156.16	123.26	137.797
	23	Fatty acid synthase OS=Homo sapiens OX=9606 GN=FASN PE=1 SV=3	FAS_HUMAN	FASN	273 kDa	111.64	119.48	176.86	135.993
	24	Lactadherin OS=Homo sapiens OX=9606 GN=MFGE8 PE=1 SV=3	MFGM_HUMAN	MFGE8	43 kDa	163.74	100.61	136.66	133.67
	25	Filamin-C OS=Homo sapiens OX=9606 GN=FLNC PE=1 SV=3	FLNC_HUMAN	FLNC	291 kDa	131.49	122.62	141.13	131.747
	26	Tubulin beta-2A chain OS=Homo sapiens OX=9606 GN=TUBB2A PE=1 SV=1	TBB2A_HUMAN	TUBB2A	50 kDa	107.92	135.2	148.27	130.463
	27	Annexin A6 OS=Homo sapiens OX=9606 GN=ANXA6 PE=1 SV=3	ANXA6_HUMAN	ANXA6	76 kDa	132.73	151.97	99.148	127.949
	28	Integrin beta-1 OS=Homo sapiens OX=9606 GN=ITGB1 PE=1 SV=2	ITB1_HUMAN	ITGB1	88 kDa	152.57	113.19	108.97	124.91
	29	EGF-like repeat and discoidin I-like domain-containing protein 3 OS=Homo sapiens OX=9606 GN=EDIL3 PE=1 SV=1	EDIL3_HUMAN	EDIL3	54 kDa	109.16	98.519	107.19	104.956
	30	Cofilin-1 OS=Homo sapiens OX=9606 GN=CFL1 PE=1 SV=3	COF1_HUMAN	CFL1	19 kDa	120.32	98.519	86.642	101.827
	31	Tubulin beta-3 chain OS=Homo sapiens OX=9606 GN=TUBB3 PE=1 SV=2	TBB3_HUMAN	TUBB3	50 kDa	96.753	96.422	110.76	101.312
	32	Heat shock cognate 71 kDa protein OS=Homo sapiens OX=9606 GN=HSPA8 PE=1 SV=1	HSP7C_HUMAN	HSPA8	71 kDa	116.6	109	77.71	101.103
	33	Neuroblast differentiation-associated protein AHNAK OS=Homo sapiens OX=9606 GN=AHNAK PE=1 SV=2	AHNK_HUMAN	AHNAK	629 kDa	94.273	125.77	82.176	100.74
	34	Collagen alpha-1(I) chain OS=Homo sapiens OX=9606 GN=COL1A1 PE=1 SV=5	CO1A1_HUMAN	COL1A1	139 kDa	69.464	124.72	105.4	99.8613
	35	Glyceraldehyde-3-phosphate dehydrogenase OS=Homo sapiens OX=9606 GN=GAPDH PE=1 SV=3	G3P_HUMAN	GAPDH	36 kDa	73.185	78.605	143.81	98.5333
	36	Histone H2B type 1-C/E/F/G/I OS=Homo sapiens OX=9606 GN=HIST1H2BC PE=1 SV=4	H2B1C_HUMAN	HIST1H2BC	14 kDa	93.032	111.1	64.312	89.4813
	37	Putative elongation factor 1-alpha-like 3 OS=Homo sapiens OX=9606 GN=EEF1A1P5 PE=5 SV=1	EF1A3_HUMAN	EEF1A1P5	50 kDa	109.16	82.797	75.031	88.996
	38	Transitional endoplasmic reticulum ATPase OS=Homo sapiens OX=9606 GN=VCP PE=1 SV=4	TERA_HUMAN	VCP	89 kDa	99.234	84.894	81.283	88.4703
	39	Annexin A1 OS=Homo sapiens OX=9606 GN=ANXA1 PE=1 SV=2	ANXA1_HUMAN	ANXA1	39 kDa	81.868	86.99	96.468	88.442
	40	Annexin A5 OS=Homo sapiens OX=9606 GN=ANXA5 PE=1 SV=2	ANXA5_HUMAN	ANXA5	36 kDa	106.68	83.846	70.564	87.03
	41	Moesin OS=Homo sapiens OX=9606 GN=MSN PE=1 SV=3	MOES_HUMAN	MSN	68 kDa	96.753	93.278	69.671	86.5673
	42	Profilin-1 OS=Homo sapiens OX=9606 GN=PFN1 PE=1 SV=2	PROF1_HUMAN	PFN1	15 kDa	110.4	105.86	40.195	85.485
	43	Histone H2A.J OS=Homo sapiens OX=9606 GN=H2AFJ PE=1 SV=1	H2AJ_HUMAN	H2AFJ	14 kDa	45.896	91.182	113.44	83.506
	44	Sodium/potassium-transporting ATPase subunit alpha-1 OS=Homo sapiens OX=9606 GN=ATP1A1 PE=1 SV=1	AT1A1_HUMAN	ATP1A1	113 kDa	91.792	78.605	79.497	83.298
	45	Keratin, type II cytoskeletal 1 OS=Homo sapiens OX=9606 GN=KRT1 PE=1 SV=6	K2C1_HUMAN	KRT1	66 kDa	161.26	50.307	36.622	82.7297
	46	Heat shock protein HSP 90-beta OS=Homo sapiens OX=9606 GN=HSP90AB1 PE=1 SV=4	HS90B_HUMAN	HSP90AB1	83 kDa	69.464	100.61	75.031	81.7017
	47	Ezrin OS=Homo sapiens OX=9606 GN=EZR PE=1 SV=4	EZRI_HUMAN	EZR	69 kDa	68.224	82.797	70.564	73.8617
	48	Peptidyl-prolyl cis-trans isomerase A OS=Homo sapiens OX=9606 GN=PPIA PE=1 SV=2	PPIA_HUMAN	PPIA	18 kDa	78.147	84.894	47.341	70.1273
	49	Calmodulin-1 OS=Homo sapiens OX=9606 GN=CALM1 PE=1 SV=1	CALM1_HUMAN	CALM1	17 kDa	78.147	72.317	45.554	65.3393
	50	Guanine nucleotide-binding protein G(i) subunit alpha-2 OS=Homo sapiens OX=9606 GN=GNAI2 PE=1 SV=3	GNAI2_HUMAN	GNAI2	40 kDa	69.464	50.307	75.924	65.2317
	51	Chondroitin sulfate proteoglycan 4 OS=Homo sapiens OX=9606 GN=CSPG4 PE=1 SV=2	CSPG4_HUMAN	CSPG4	251 kDa	78.147	59.74	57.166	65.0177
	52	Fructose-bisphosphate aldolase A OS=Homo sapiens OX=9606 GN=ALDOA PE=1 SV=2	ALDOA_HUMAN	ALDOA	39 kDa	75.666	60.788	54.486	63.6467
	53	Guanine nucleotide-binding protein G(I)/G(S)/G(T) subunit beta-1 OS=Homo sapiens OX=9606 GN=GNB1 PE=1 SV=3	GBB1_HUMAN	GNB1	37 kDa	74.426	60.788	55.38	63.5313
	54	Keratin, type I cytoskeletal 10 OS=Homo sapiens OX=9606 GN=KRT10 PE=1 SV=6	K1C10_HUMAN	KRT10	59 kDa	117.84	34.586	36.622	63.016
	55	Heat shock 70 kDa protein 1A OS=Homo sapiens OX=9606 GN=HSPA1A PE=1 SV=1	HS71A_HUMAN	HSPA1A	70 kDa	85.59	61.836	35.729	61.0517
	56	Tubulin beta-6 chain OS=Homo sapiens OX=9606 GN=TUBB6 PE=1 SV=1	TBB6_HUMAN	TUBB6	50 kDa	55.819	67.076	57.166	60.0203
	57	Clathrin heavy chain 1 OS=Homo sapiens OX=9606 GN=CLTC PE=1 SV=5	CLH1_HUMAN	CLTC	192 kDa	33.492	62.884	83.07	59.8153
	58	Keratin, type I cytoskeletal 9 OS=Homo sapiens OX=9606 GN=KRT9 PE=1 SV=3	K1C9_HUMAN	KRT9	62 kDa	109.16	47.163	21.437	59.2533
	59	Integrin alpha-3 OS=Homo sapiens OX=9606 GN=ITGA3 PE=1 SV=5	ITA3_HUMAN	ITGA3	117 kDa	76.907	56.596	41.981	58.4947
	60	Heat shock protein HSP 90-alpha OS=Homo sapiens OX=9606 GN=HSP90AA1 PE=1 SV=5	HS90A_HUMAN	HSP90AA1	85 kDa	62.021	60.788	49.127	57.312
	61	Elongation factor 2 OS=Homo sapiens OX=9606 GN=EEF2 PE=1 SV=4	EF2_HUMAN	EEF2	95 kDa	58.3	60.788	51.807	56.965
	62	Proteasome subunit alpha type-6 OS=Homo sapiens OX=9606 GN=PSMA6 PE=1 SV=1	PSA6_HUMAN	PSMA6	27 kDa	52.098	74.413	39.302	55.271
	63	Myosin light polypeptide 6 OS=Homo sapiens OX=9606 GN=MYL6 PE=1 SV=2	MYL6_HUMAN	MYL6	17 kDa	70.704	56.596	37.515	54.9383
	64	Ras GTPase-activating-like protein IQGAP1 OS=Homo sapiens OX=9606 GN=IQGAP1 PE=1 SV=1	IQGA1_HUMAN	IQGAP1	189 kDa	34.732	53.452	72.351	53.5117
	65	Unconventional myosin-Ic OS=Homo sapiens OX=9606 GN=MYO1C PE=1 SV=4	MYO1C_HUMAN	MYO1C	122 kDa	47.136	38.779	72.351	52.7553
	66	HLA class I histocompatibility antigen, A-11 alpha chain OS=Homo sapiens OX=9606 GN=HLA-A PE=1 SV=1	1A11_HUMAN	HLA-A	41 kDa	65.743	48.211	40.195	51.383
	67	Guanine nucleotide-binding protein G(I)/G(S)/G(T) subunit beta-2 OS=Homo sapiens OX=9606 GN=GNB2 PE=1 SV=3	GBB2_HUMAN	GNB2	37 kDa	50.858	50.307	46.447	49.204
	68	Triosephosphate isomerase OS=Homo sapiens OX=9606 GN=TPI1 PE=1 SV=3	TPIS_HUMAN	TPI1	31 kDa	52.098	52.403	41.981	48.8273
	69	ATP-citrate synthase OS=Homo sapiens OX=9606 GN=ACLY PE=1 SV=3	ACLY_HUMAN	ACLY	121 kDa	29.77	42.971	73.244	48.6617
	70	HLA class I histocompatibility antigen, B-55 alpha chain OS=Homo sapiens OX=9606 GN=HLA-B PE=1 SV=1	1B55_HUMAN	HLA-B	40 kDa	53.338	37.731	47.341	46.1367
	71	5'-nucleotidase OS=Homo sapiens OX=9606 GN=NT5E PE=1 SV=1	5NTD_HUMAN	NT5E	63 kDa	39.694	28.298	67.885	45.2923
	72	Coronin-1C OS=Homo sapiens OX=9606 GN=CORO1C PE=1 SV=1	COR1C_HUMAN	CORO1C	53 kDa	50.858	46.115	35.729	44.234
	73	Talin-1 OS=Homo sapiens OX=9606 GN=TLN1 PE=1 SV=3	TLN1_HUMAN	TLN1	270 kDa	26.049	45.067	58.953	43.3563
	74	14-3-3 protein zeta/delta OS=Homo sapiens OX=9606 GN=YWHAZ PE=1 SV=1	1433Z_HUMAN	YWHAZ	28 kDa	44.655	39.827	44.661	43.0477
	75	Laminin subunit gamma-1 OS=Homo sapiens OX=9606 GN=LAMC1 PE=1 SV=3	LAMC1_HUMAN	LAMC1	178 kDa	39.694	28.298	58.953	42.315
	76	Endoplasmic reticulum chaperone BiP OS=Homo sapiens OX=9606 GN=HSPA5 PE=1 SV=2	BIP_HUMAN	HSPA5	72 kDa	44.655	58.692	19.651	40.9993
	77	Brain acid soluble protein 1 OS=Homo sapiens OX=9606 GN=BASP1 PE=1 SV=2	BASP1_HUMAN	BASP1	23 kDa	39.694	36.682	46.447	40.941
	78	WD repeat-containing protein 1 OS=Homo sapiens OX=9606 GN=WDR1 PE=1 SV=4	WDR1_HUMAN	WDR1	66 kDa	43.415	45.067	33.049	40.5103
	79	HLA class I histocompatibility antigen, A-34 alpha chain OS=Homo sapiens OX=9606 GN=HLA-A PE=1 SV=1	1A34_HUMAN	HLA-A	41 kDa	48.377	37.731	33.942	40.0167
	80	Basigin OS=Homo sapiens OX=9606 GN=BSG PE=1 SV=2	BASI_HUMAN	BSG	42 kDa	50.858	39.827	23.224	37.9697
	81	Transforming growth factor-beta-induced protein ig-h3 OS=Homo sapiens OX=9606 GN=TGFBI PE=1 SV=1	BGH3_HUMAN	TGFBI	75 kDa	23.568	62.884	25.903	37.4517
	82	Proteasome subunit alpha type-2 OS=Homo sapiens OX=9606 GN=PSMA2 PE=1 SV=2	PSA2_HUMAN	PSMA2	26 kDa	22.328	51.355	38.409	37.364
	83	Peroxiredoxin-1 OS=Homo sapiens OX=9606 GN=PRDX1 PE=1 SV=1	PRDX1_HUMAN	PRDX1	22 kDa	38.453	51.355	21.437	37.0817
	84	Collagen alpha-1(VI) chain OS=Homo sapiens OX=9606 GN=COL6A1 PE=1 SV=3	CO6A1_HUMAN	COL6A1	109 kDa	50.858	31.442	26.797	36.3657
	85	14-3-3 protein epsilon OS=Homo sapiens OX=9606 GN=YWHAE PE=1 SV=1	1433E_HUMAN	YWHAE	29 kDa	28.53	25.154	52.7	35.4613
	86	L-lactate dehydrogenase B chain OS=Homo sapiens OX=9606 GN=LDHB PE=1 SV=2	LDHB_HUMAN	LDHB	37 kDa	29.77	39.827	31.263	33.62
	87	Vinculin OS=Homo sapiens OX=9606 GN=VCL PE=1 SV=4	VINC_HUMAN	VCL	124 kDa	26.049	33.538	38.409	32.6653
	88	Tenascin OS=Homo sapiens OX=9606 GN=TNC PE=1 SV=3	TENA_HUMAN	TNC	241 kDa	64.502	5.2403	26.797	32.1798
	89	Fibulin-2 OS=Homo sapiens OX=9606 GN=FBLN2 PE=1 SV=2	FBLN2_HUMAN	FBLN2	127 kDa	34.732	24.106	36.622	31.82
	90	CD44 antigen OS=Homo sapiens OX=9606 GN=CD44 PE=1 SV=3	CD44_HUMAN	CD44	82 kDa	32.251	31.442	31.263	31.652
	91	Gamma-enolase OS=Homo sapiens OX=9606 GN=ENO2 PE=1 SV=3	ENOG_HUMAN	ENO2	47 kDa	28.53	34.586	31.263	31.4597
	92	Synaptic vesicle membrane protein VAT-1 homolog OS=Homo sapiens OX=9606 GN=VAT1 PE=1 SV=2	VAT1_HUMAN	VAT1	42 kDa	33.492	25.154	35.729	31.4583
	93	Intercellular adhesion molecule 1 OS=Homo sapiens OX=9606 GN=ICAM1 PE=1 SV=2	ICAM1_HUMAN	ICAM1	58 kDa	42.175	25.154	26.797	31.3753
	94	EH domain-containing protein 1 OS=Homo sapiens OX=9606 GN=EHD1 PE=1 SV=2	EHD1_HUMAN	EHD1	61 kDa	22.328	23.058	45.554	30.3133
	95	Protein phosphatase methylesterase 1 OS=Homo sapiens OX=9606 GN=PPME1 PE=1 SV=3	PPME1_HUMAN	PPME1	42 kDa	34.732	33.538	18.758	29.0093
	96	2',3'-cyclic-nucleotide 3'-phosphodiesterase OS=Homo sapiens OX=9606 GN=CNP PE=1 SV=2	CN37_HUMAN	CNP	48 kDa	28.53	25.154	32.156	28.6133
	97	Proprotein convertase subtilisin/kexin type 9 OS=Homo sapiens OX=9606 GN=PCSK9 PE=1 SV=3	PCSK9_HUMAN	PCSK9	74 kDa	32.251	10.481	42.875	28.5357
	98	Guanine nucleotide-binding protein G(k) subunit alpha OS=Homo sapiens OX=9606 GN=GNAI3 PE=1 SV=3	GNAI3_HUMAN	GNAI3	41 kDa	27.289	18.865	39.302	28.4853
	99	L-lactate dehydrogenase A chain OS=Homo sapiens OX=9606 GN=LDHA PE=1 SV=2	LDHA_HUMAN	LDHA	37 kDa	31.011	29.346	25.01	28.4557
	100	Transforming protein RhoA OS=Homo sapiens OX=9606 GN=RHOA PE=1 SV=1	RHOA_HUMAN	RHOA	22 kDa	27.289	22.009	35.729	28.3423
	101	Proteasome subunit alpha type-1 OS=Homo sapiens OX=9606 GN=PSMA1 PE=1 SV=1	PSA1_HUMAN	PSMA1	30 kDa	26.049	36.682	21.437	28.056
	102	Phosphoglycerate kinase 1 OS=Homo sapiens OX=9606 GN=PGK1 PE=1 SV=3	PGK1_HUMAN	PGK1	45 kDa	33.492	32.49	17.864	27.9487
	103	Neutral alpha-glucosidase AB OS=Homo sapiens OX=9606 GN=GANAB PE=1 SV=3	GANAB_HUMAN	GANAB	107 kDa	31.011	28.298	21.437	26.9153
	104	14-3-3 protein beta/alpha OS=Homo sapiens OX=9606 GN=YWHAB PE=1 SV=3	1433B_HUMAN	YWHAB	28 kDa	27.289	23.058	30.37	26.9057
	105	Proteasome subunit alpha type-5 OS=Homo sapiens OX=9606 GN=PSMA5 PE=1 SV=3	PSA5_HUMAN	PSMA5	26 kDa	22.328	35.634	22.331	26.7643
	106	Dihydropyrimidinase-related protein 2 OS=Homo sapiens OX=9606 GN=DPYSL2 PE=1 SV=1	DPYL2_HUMAN	DPYSL2	62 kDa	29.77	36.682	13.398	26.6167
	107	Cell division control protein 42 homolog OS=Homo sapiens OX=9606 GN=CDC42 PE=1 SV=2	CDC42_HUMAN	CDC42	21 kDa	28.53	24.106	26.797	26.4777
	108	Adenylyl cyclase-associated protein 1 OS=Homo sapiens OX=9606 GN=CAP1 PE=1 SV=5	CAP1_HUMAN	CAP1	52 kDa	17.366	34.586	25.903	25.9517
	109	Radixin OS=Homo sapiens OX=9606 GN=RDX PE=1 SV=1	RADI_HUMAN	RDX	69 kDa	14.885	24.106	38.409	25.8
	110	Immunoglobulin superfamily member 8 OS=Homo sapiens OX=9606 GN=IGSF8 PE=1 SV=1	IGSF8_HUMAN	IGSF8	65 kDa	33.492	20.961	20.544	24.999
	111	Keratin, type II cytoskeletal 2 epidermal OS=Homo sapiens OX=9606 GN=KRT2 PE=1 SV=2	K22E_HUMAN	KRT2	65 kDa	44.655	17.817	11.612	24.6947
	112	Proteasome subunit beta type-4 OS=Homo sapiens OX=9606 GN=PSMB4 PE=1 SV=4	PSB4_HUMAN	PSMB4	29 kDa	21.087	35.634	16.971	24.564
	113	Proteasome subunit alpha type-7 OS=Homo sapiens OX=9606 GN=PSMA7 PE=1 SV=1	PSA7_HUMAN	PSMA7	28 kDa	16.126	31.442	24.117	23.895
	114	Histone H2A.Z OS=Homo sapiens OX=9606 GN=H2AFZ PE=1 SV=2	H2AZ_HUMAN	H2AFZ	14 kDa	19.847	29.346	22.331	23.8413
	115	Ubiquitin carboxyl-terminal hydrolase isozyme L1 OS=Homo sapiens OX=9606 GN=UCHL1 PE=1 SV=2	UCHL1_HUMAN	UCHL1	25 kDa	29.77	28.298	13.398	23.822
	116	Ubiquitin-like modifier-activating enzyme 1 OS=Homo sapiens OX=9606 GN=UBA1 PE=1 SV=3	UBA1_HUMAN	UBA1	118 kDa	18.606	25.154	27.69	23.8167
	117	Galectin-1 OS=Homo sapiens OX=9606 GN=LGALS1 PE=1 SV=2	LEG1_HUMAN	LGALS1	15 kDa	29.77	19.913	21.437	23.7067
	118	Nidogen-1 OS=Homo sapiens OX=9606 GN=NID1 PE=1 SV=3	NID1_HUMAN	NID1	136 kDa	27.289	14.673	28.583	23.515
	119	14-3-3 protein theta OS=Homo sapiens OX=9606 GN=YWHAQ PE=1 SV=1	1433T_HUMAN	YWHAQ	28 kDa	23.568	17.817	27.69	23.025
	120	Programmed cell death 6-interacting protein OS=Homo sapiens OX=9606 GN=PDCD6IP PE=1 SV=1	PDC6I_HUMAN	PDCD6IP	96 kDa	18.606	20.961	29.476	23.0143
	121	Guanine nucleotide-binding protein G(s) subunit alpha isoforms XLas OS=Homo sapiens OX=9606 GN=GNAS PE=1 SV=2	GNAS1_HUMAN	GNAS	111 kDa	22.328	17.817	28.583	22.9093
	122	Integrin alpha-6 OS=Homo sapiens OX=9606 GN=ITGA6 PE=1 SV=5	ITA6_HUMAN	ITGA6	127 kDa	22.328	16.769	28.583	22.56
	123	Guanine nucleotide-binding protein G(i) subunit alpha-1 OS=Homo sapiens OX=9606 GN=GNAI1 PE=1 SV=2	GNAI1_HUMAN	GNAI1	40 kDa	24.809	15.721	26.797	22.4423
	124	Catenin alpha-1 OS=Homo sapiens OX=9606 GN=CTNNA1 PE=1 SV=1	CTNA1_HUMAN	CTNNA1	100 kDa	14.885	17.817	33.942	22.2147
	125	Heat shock protein beta-1 OS=Homo sapiens OX=9606 GN=HSPB1 PE=1 SV=2	HSPB1_HUMAN	HSPB1	23 kDa	29.77	29.346	7.1458	22.0873
	126	Transketolase OS=Homo sapiens OX=9606 GN=TKT PE=1 SV=3	TKT_HUMAN	TKT	68 kDa	22.328	27.25	16.078	21.8853
	127	14-3-3 protein gamma OS=Homo sapiens OX=9606 GN=YWHAG PE=1 SV=2	1433G_HUMAN	YWHAG	28 kDa	21.087	20.961	23.224	21.7573
	128	40S ribosomal protein S8 OS=Homo sapiens OX=9606 GN=RPS8 PE=1 SV=2	RS8_HUMAN	RPS8	24 kDa	21.087	26.202	17.864	21.7177
	129	Fibrillin-1 OS=Homo sapiens OX=9606 GN=FBN1 PE=1 SV=3	FBN1_HUMAN	FBN1	312 kDa	11.164	19.913	33.942	21.673
	130	Histone H3.3 OS=Homo sapiens OX=9606 GN=H3F3A PE=1 SV=2	H33_HUMAN	H3F3A	15 kDa	21.087	29.346	14.292	21.575
	131	Inactive tyrosine-protein kinase 7 OS=Homo sapiens OX=9606 GN=PTK7 PE=1 SV=2	PTK7_HUMAN	PTK7	118 kDa	12.404	25.154	25.903	21.1537
	132	Septin-2 OS=Homo sapiens OX=9606 GN=SEPT2 PE=1 SV=1	SEPT2_HUMAN	SEPT2	41 kDa	14.885	20.961	25.903	20.583
	133	Histone H1.5 OS=Homo sapiens OX=9606 GN=HIST1H1B PE=1 SV=3	H15_HUMAN	HIST1H1B	23 kDa	13.645	19.913	26.797	20.1183
	134	Laminin subunit beta-1 OS=Homo sapiens OX=9606 GN=LAMB1 PE=1 SV=2	LAMB1_HUMAN	LAMB1	198 kDa	17.366	9.4326	33.049	19.9492
	135	Clusterin OS=Homo sapiens OX=9606 GN=CLU PE=1 SV=1	CLUS_HUMAN	CLU	52 kDa	23.568	7.3365	27.69	19.5315
	136	Ras-related protein Rab-1B OS=Homo sapiens OX=9606 GN=RAB1B PE=1 SV=1	RAB1B_HUMAN	RAB1B	22 kDa	19.847	19.913	18.758	19.506
	137	GTP-binding nuclear protein Ran OS=Homo sapiens OX=9606 GN=RAN PE=1 SV=3	RAN_HUMAN	RAN	24 kDa	13.645	23.058	21.437	19.38
	138	Ubiquitin-40S ribosomal protein S27a OS=Homo sapiens OX=9606 GN=RPS27A PE=1 SV=2	RS27A_HUMAN	RPS27A	18 kDa	18.606	13.625	25.903	19.378
	139	Multifunctional protein ADE2 OS=Homo sapiens OX=9606 GN=PAICS PE=1 SV=3	PUR6_HUMAN	PAICS	47 kDa	18.606	26.202	12.505	19.1043
	140	72 kDa type IV collagenase OS=Homo sapiens OX=9606 GN=MMP2 PE=1 SV=2	MMP2_HUMAN	MMP2	74 kDa	14.885	20.961	21.437	19.0943
	141	Myristoylated alanine-rich C-kinase substrate OS=Homo sapiens OX=9606 GN=MARCKS PE=1 SV=4	MARCS_HUMAN	MARCKS	32 kDa	14.885	13.625	28.583	19.031
	142	Collagen alpha-1(III) chain OS=Homo sapiens OX=9606 GN=COL3A1 PE=1 SV=4	CO3A1_HUMAN	COL3A1	139 kDa	17.366	14.673	24.117	18.7187
	143	Cadherin-13 OS=Homo sapiens OX=9606 GN=CDH13 PE=1 SV=1	CAD13_HUMAN	CDH13	78 kDa	22.328	14.673	18.758	18.5863
	144	Spectrin alpha chain, non-erythrocytic 1 OS=Homo sapiens OX=9606 GN=SPTAN1 PE=1 SV=3	SPTN1_HUMAN	SPTAN1	285 kDa	7.4426	17.817	28.583	17.9475
	145	Proteasome subunit beta type-5 OS=Homo sapiens OX=9606 GN=PSMB5 PE=1 SV=3	PSB5_HUMAN	PSMB5	28 kDa	16.126	17.817	19.651	17.8647
	146	T-complex protein 1 subunit theta OS=Homo sapiens OX=9606 GN=CCT8 PE=1 SV=4	TCPQ_HUMAN	CCT8	60 kDa	19.847	19.913	13.398	17.7193
	147	Ephrin type-A receptor 2 OS=Homo sapiens OX=9606 GN=EPHA2 PE=1 SV=2	EPHA2_HUMAN	EPHA2	108 kDa	19.847	16.769	16.078	17.5647
	148	Ras-related protein Rab-35 OS=Homo sapiens OX=9606 GN=RAB35 PE=1 SV=1	RAB35_HUMAN	RAB35	23 kDa	19.847	15.721	16.971	17.513
	149	Histone H1.4 OS=Homo sapiens OX=9606 GN=HIST1H1E PE=1 SV=2	H14_HUMAN	HIST1H1E	22 kDa	6.2021	23.058	23.224	17.4947
	150	Syntenin-1 OS=Homo sapiens OX=9606 GN=SDCBP PE=1 SV=1	SDCB1_HUMAN	SDCBP	32 kDa	9.9234	11.529	30.37	17.2741
	151	Myoferlin OS=Homo sapiens OX=9606 GN=MYOF PE=1 SV=1	MYOF_HUMAN	MYOF	235 kDa	18.606	12.577	20.544	17.2423
	152	60S ribosomal protein L18 OS=Homo sapiens OX=9606 GN=RPL18 PE=1 SV=2	RL18_HUMAN	RPL18	22 kDa	21.087	19.913	10.719	17.2397
	153	Proteasome subunit alpha type-3 OS=Homo sapiens OX=9606 GN=PSMA3 PE=1 SV=2	PSA3_HUMAN	PSMA3	28 kDa	21.087	22.009	8.039	17.045
	154	Cytoplasmic dynein 1 heavy chain 1 OS=Homo sapiens OX=9606 GN=DYNC1H1 PE=1 SV=5	DYHC1_HUMAN	DYNC1H1	532 kDa	11.164	10.481	29.476	17.0403
	155	Band 4.1-like protein 2 OS=Homo sapiens OX=9606 GN=EPB41L2 PE=1 SV=1	E41L2_HUMAN	EPB41L2	113 kDa	14.885	8.3846	27.69	16.9865
	156	Sulfhydryl oxidase 1 OS=Homo sapiens OX=9606 GN=QSOX1 PE=1 SV=3	QSOX1_HUMAN	QSOX1	83 kDa	11.164	3.1442	36.622	16.9767
	157	D-3-phosphoglycerate dehydrogenase OS=Homo sapiens OX=9606 GN=PHGDH PE=1 SV=4	SERA_HUMAN	PHGDH	57 kDa	17.366	19.913	13.398	16.8923
	158	Unconventional myosin-Ib OS=Homo sapiens OX=9606 GN=MYO1B PE=1 SV=3	MYO1B_HUMAN	MYO1B	132 kDa	9.9234	7.3365	33.049	16.7696
	159	Stathmin OS=Homo sapiens OX=9606 GN=STMN1 PE=1 SV=3	STMN1_HUMAN	STMN1	17 kDa	24.809	19.913	5.3593	16.6938
	160	Ras-related protein Rap-1b OS=Homo sapiens OX=9606 GN=RAP1B PE=1 SV=1	RAP1B_HUMAN	RAP1B	21 kDa	18.606	8.3846	22.331	16.4405
	161	Elongation factor 1-gamma OS=Homo sapiens OX=9606 GN=EEF1G PE=1 SV=3	EF1G_HUMAN	EEF1G	50 kDa	16.126	17.817	15.185	16.376
	162	Nucleoside diphosphate kinase B OS=Homo sapiens OX=9606 GN=NME2 PE=1 SV=1	NDKB_HUMAN	NME2	17 kDa	19.847	18.865	9.8254	16.1791
	163	Rho GDP-dissociation inhibitor 1 OS=Homo sapiens OX=9606 GN=ARHGDIA PE=1 SV=3	GDIR1_HUMAN	ARHGDIA	23 kDa	16.126	19.913	11.612	15.8837
	164	Pentraxin-related protein PTX3 OS=Homo sapiens OX=9606 GN=PTX3 PE=1 SV=3	PTX3_HUMAN	PTX3	42 kDa	19.847	3.1442	24.117	15.7027
	165	Spectrin beta chain, non-erythrocytic 1 OS=Homo sapiens OX=9606 GN=SPTBN1 PE=1 SV=2	SPTB2_HUMAN	SPTBN1	275 kDa	9.9234	16.769	19.651	15.4478
	166	Laminin subunit alpha-5 OS=Homo sapiens OX=9606 GN=LAMA5 PE=1 SV=8	LAMA5_HUMAN	LAMA5	400 kDa	19.847	3.1442	23.224	15.4051
	167	Fibrillin-2 OS=Homo sapiens OX=9606 GN=FBN2 PE=1 SV=3	FBN2_HUMAN	FBN2	315 kDa	12.404	8.3846	25.01	15.2662
	168	Complement C1r subcomponent OS=Homo sapiens OX=9606 GN=C1R PE=1 SV=2	C1R_HUMAN	C1R	80 kDa	7.4426	8.3846	29.476	15.1011
	169	Myosin-10 OS=Homo sapiens OX=9606 GN=MYH10 PE=1 SV=3	MYH10_HUMAN	MYH10	229 kDa	11.164	12.577	21.437	15.0593
	170	Tropomyosin alpha-4 chain OS=Homo sapiens OX=9606 GN=TPM4 PE=1 SV=3	TPM4_HUMAN	TPM4	29 kDa	18.606	20.961	5.3593	14.9754
	171	C-1-tetrahydrofolate synthase, cytoplasmic OS=Homo sapiens OX=9606 GN=MTHFD1 PE=1 SV=3	C1TC_HUMAN	MTHFD1	102 kDa	11.164	16.769	16.078	14.6703
	172	Heterogeneous nuclear ribonucleoprotein H OS=Homo sapiens OX=9606 GN=HNRNPH1 PE=1 SV=4	HNRH1_HUMAN	HNRNPH1	49 kDa	17.366	16.769	9.8254	14.6535
	173	60S ribosomal protein L12 OS=Homo sapiens OX=9606 GN=RPL12 PE=1 SV=1	RL12_HUMAN	RPL12	18 kDa	13.645	23.058	7.1458	14.6163
	174	Guanine nucleotide-binding protein subunit beta-4 OS=Homo sapiens OX=9606 GN=GNB4 PE=1 SV=3	GBB4_HUMAN	GNB4	38 kDa	11.164	13.625	18.758	14.5157
	175	Proliferating cell nuclear antigen OS=Homo sapiens OX=9606 GN=PCNA PE=1 SV=1	PCNA_HUMAN	PCNA	29 kDa	16.126	15.721	11.612	14.4863
	176	Plasma membrane calcium-transporting ATPase 1 OS=Homo sapiens OX=9606 GN=ATP2B1 PE=1 SV=4	AT2B1_HUMAN	ATP2B1	135 kDa	16.126	10.481	16.078	14.2283
	177	Protein disulfide-isomerase A3 OS=Homo sapiens OX=9606 GN=PDIA3 PE=1 SV=4	PDIA3_HUMAN	PDIA3	57 kDa	21.087	18.865	2.6797	14.2106
	178	Tropomyosin alpha-1 chain OS=Homo sapiens OX=9606 GN=TPM1 PE=1 SV=2	TPM1_HUMAN	TPM1	33 kDa	16.126	22.009	4.4661	14.2004
	179	Glutathione S-transferase P OS=Homo sapiens OX=9606 GN=GSTP1 PE=1 SV=2	GSTP1_HUMAN	GSTP1	23 kDa	9.9234	14.673	17.864	14.1535
	180	Plexin-B2 OS=Homo sapiens OX=9606 GN=PLXNB2 PE=1 SV=3	PLXB2_HUMAN	PLXNB2	205 kDa	17.366	11.529	13.398	14.0977
	181	4F2 cell-surface antigen heavy chain OS=Homo sapiens OX=9606 GN=SLC3A2 PE=1 SV=3	4F2_HUMAN	SLC3A2	68 kDa	16.126	12.577	13.398	14.0337
	182	T-complex protein 1 subunit gamma OS=Homo sapiens OX=9606 GN=CCT3 PE=1 SV=4	TCPG_HUMAN	CCT3	61 kDa	7.4426	16.769	17.864	14.0252
	183	Carbonyl reductase [NADPH] 1 OS=Homo sapiens OX=9606 GN=CBR1 PE=1 SV=3	CBR1_HUMAN	CBR1	30 kDa	17.366	14.673	9.8254	13.9548
	184	Matrilin-2 OS=Homo sapiens OX=9606 GN=MATN2 PE=1 SV=4	MATN2_HUMAN	MATN2	107 kDa	16.126	4.1923	21.437	13.9184
	185	Eukaryotic initiation factor 4A-I OS=Homo sapiens OX=9606 GN=EIF4A1 PE=1 SV=1	IF4A1_HUMAN	EIF4A1	46 kDa	13.645	14.673	13.398	13.9053
	186	14-3-3 protein eta OS=Homo sapiens OX=9606 GN=YWHAH PE=1 SV=4	1433F_HUMAN	YWHAH	28 kDa	17.366	11.529	12.505	13.8
	187	Proteasome subunit alpha type-4 OS=Homo sapiens OX=9606 GN=PSMA4 PE=1 SV=1	PSA4_HUMAN	PSMA4	29 kDa	11.164	16.769	13.398	13.777
	188	Fructose-bisphosphate aldolase C OS=Homo sapiens OX=9606 GN=ALDOC PE=1 SV=2	ALDOC_HUMAN	ALDOC	39 kDa	8.683	12.577	19.651	13.637
	189	40S ribosomal protein S3 OS=Homo sapiens OX=9606 GN=RPS3 PE=1 SV=2	RS3_HUMAN	RPS3	27 kDa	14.885	14.673	10.719	13.4257
	190	Acylamino-acid-releasing enzyme OS=Homo sapiens OX=9606 GN=APEH PE=1 SV=4	ACPH_HUMAN	APEH	81 kDa	16.126	17.817	6.2525	13.3985
	191	Heat shock 70 kDa protein 4 OS=Homo sapiens OX=9606 GN=HSPA4 PE=1 SV=4	HSP74_HUMAN	HSPA4	94 kDa	12.404	12.577	15.185	13.3887
	192	Annexin A4 OS=Homo sapiens OX=9606 GN=ANXA4 PE=1 SV=4	ANXA4_HUMAN	ANXA4	36 kDa	8.683	18.865	12.505	13.351
	193	Choline transporter-like protein 2 OS=Homo sapiens OX=9606 GN=SLC44A2 PE=1 SV=3	CTL2_HUMAN	SLC44A2	80 kDa	13.645	11.529	14.292	13.1553
	194	Plasma membrane calcium-transporting ATPase 4 OS=Homo sapiens OX=9606 GN=ATP2B4 PE=1 SV=2	AT2B4_HUMAN	ATP2B4	138 kDa	8.683	10.481	19.651	12.9383
	195	T-complex protein 1 subunit alpha OS=Homo sapiens OX=9606 GN=TCP1 PE=1 SV=1	TCPA_HUMAN	TCP1	60 kDa	3.7213	8.3846	25.903	12.6696
	196	Copine-1 OS=Homo sapiens OX=9606 GN=CPNE1 PE=1 SV=1	CPNE1_HUMAN	CPNE1	59 kDa	9.9234	12.577	15.185	12.5618
	197	Transferrin receptor protein 1 OS=Homo sapiens OX=9606 GN=TFRC PE=1 SV=2	TFR1_HUMAN	TFRC	85 kDa	9.9234	11.529	16.078	12.5101
	198	Prolow-density lipoprotein receptor-related protein 1 OS=Homo sapiens OX=9606 GN=LRP1 PE=1 SV=2	LRP1_HUMAN	LRP1	505 kDa	8.683	15.721	12.505	12.303
	199	CD81 antigen OS=Homo sapiens OX=9606 GN=CD81 PE=1 SV=1	CD81_HUMAN	CD81	26 kDa	8.683	8.3846	19.651	12.2395
	200	Polyadenylate-binding protein 1 OS=Homo sapiens OX=9606 GN=PABPC1 PE=1 SV=2	PABP1_HUMAN	PABPC1	71 kDa	8.683	13.625	14.292	12.2
	201	GTPase NRas OS=Homo sapiens OX=9606 GN=NRAS PE=1 SV=1	RASN_HUMAN	NRAS	21 kDa	11.164	8.3846	16.971	12.1732
	202	Ras-related protein Rab-7a OS=Homo sapiens OX=9606 GN=RAB7A PE=1 SV=1	RAB7A_HUMAN	RAB7A	23 kDa	4.9617	12.577	18.758	12.0989
	203	Integrin alpha-5 OS=Homo sapiens OX=9606 GN=ITGA5 PE=1 SV=2	ITA5_HUMAN	ITGA5	115 kDa	11.164	12.577	12.505	12.082
	204	F-actin-capping protein subunit alpha-1 OS=Homo sapiens OX=9606 GN=CAPZA1 PE=1 SV=3	CAZA1_HUMAN	CAPZA1	33 kDa	13.645	11.529	10.719	11.9643
	205	Importin subunit beta-1 OS=Homo sapiens OX=9606 GN=KPNB1 PE=1 SV=2	IMB1_HUMAN	KPNB1	97 kDa	6.2021	7.3365	22.331	11.9565
	206	Catenin beta-1 OS=Homo sapiens OX=9606 GN=CTNNB1 PE=1 SV=1	CTNB1_HUMAN	CTNNB1	85 kDa	8.683	8.3846	18.758	11.9419
	207	Procollagen-lysine,2-oxoglutarate 5-dioxygenase 1 OS=Homo sapiens OX=9606 GN=PLOD1 PE=1 SV=2	PLOD1_HUMAN	PLOD1	84 kDa	11.164	7.3365	16.971	11.8238
	208	Small nuclear ribonucleoprotein Sm D1 OS=Homo sapiens OX=9606 GN=SNRPD1 PE=1 SV=1	SMD1_HUMAN	SNRPD1	13 kDa	12.404	16.769	6.2525	11.8085
	209	Rab GDP dissociation inhibitor beta OS=Homo sapiens OX=9606 GN=GDI2 PE=1 SV=2	GDIB_HUMAN	GDI2	51 kDa	6.2021	9.4326	19.651	11.7619
	210	Erythrocyte band 7 integral membrane protein OS=Homo sapiens OX=9606 GN=STOM PE=1 SV=3	STOM_HUMAN	STOM	32 kDa	3.7213	5.2403	25.903	11.6215
	211	Procollagen C-endopeptidase enhancer 1 OS=Homo sapiens OX=9606 GN=PCOLCE PE=1 SV=2	PCOC1_HUMAN	PCOLCE	48 kDa	2.4809	13.625	18.758	11.6213
	212	Proteasome subunit beta type-6 OS=Homo sapiens OX=9606 GN=PSMB6 PE=1 SV=4	PSB6_HUMAN	PSMB6	25 kDa	16.126	11.529	7.1458	11.6003
	213	Ras-related protein Rab-14 OS=Homo sapiens OX=9606 GN=RAB14 PE=1 SV=4	RAB14_HUMAN	RAB14	24 kDa	12.404	10.481	11.612	11.499
	214	Heterogeneous nuclear ribonucleoprotein K OS=Homo sapiens OX=9606 GN=HNRNPK PE=1 SV=1	HNRPK_HUMAN	HNRNPK	51 kDa	13.645	13.625	7.1458	11.4719
	215	Catenin delta-1 OS=Homo sapiens OX=9606 GN=CTNND1 PE=1 SV=1	CTND1_HUMAN	CTNND1	108 kDa	9.9234	8.3846	16.078	11.462
	216	Proteasome subunit beta type-1 OS=Homo sapiens OX=9606 GN=PSMB1 PE=1 SV=2	PSB1_HUMAN	PSMB1	26 kDa	3.7213	18.865	11.612	11.3994
	217	Neural cell adhesion molecule L1 OS=Homo sapiens OX=9606 GN=L1CAM PE=1 SV=2	L1CAM_HUMAN	L1CAM	140 kDa	12.404	8.3846	13.398	11.3955
	218	Reticulon-4 OS=Homo sapiens OX=9606 GN=RTN4 PE=1 SV=2	RTN4_HUMAN	RTN4	130 kDa	11.164	16.769	6.2525	11.3952
	219	Cofilin-2 OS=Homo sapiens OX=9606 GN=CFL2 PE=1 SV=1	COF2_HUMAN	CFL2	19 kDa	11.164	9.4326	13.398	11.3315
	220	Nucleolin OS=Homo sapiens OX=9606 GN=NCL PE=1 SV=3	NUCL_HUMAN	NCL	77 kDa	9.9234	17.817	6.2525	11.331
	221	X-ray repair cross-complementing protein 6 OS=Homo sapiens OX=9606 GN=XRCC6 PE=1 SV=2	XRCC6_HUMAN	XRCC6	70 kDa	6.2021	7.3365	19.651	11.0632
	222	Receptor of activated protein C kinase 1 OS=Homo sapiens OX=9606 GN=RACK1 PE=1 SV=3	RACK1_HUMAN	RACK1	35 kDa	4.9617	9.4326	18.758	11.0508
	223	Adenosylhomocysteinase OS=Homo sapiens OX=9606 GN=AHCY PE=1 SV=4	SAHH_HUMAN	AHCY	48 kDa	4.9617	8.3846	19.651	10.9991
	224	cAMP-dependent protein kinase type I-alpha regulatory subunit OS=Homo sapiens OX=9606 GN=PRKAR1A PE=1 SV=1	KAP0_HUMAN	PRKAR1A	43 kDa	8.683	12.577	11.612	10.9573
	225	Elongation factor 1-delta OS=Homo sapiens OX=9606 GN=EEF1D PE=1 SV=5	EF1D_HUMAN	EEF1D	31 kDa	7.4426	18.865	6.2525	10.8534
	226	Ephrin type-B receptor 2 OS=Homo sapiens OX=9606 GN=EPHB2 PE=1 SV=5	EPHB2_HUMAN	EPHB2	117 kDa	11.164	11.529	9.8254	10.8395
	227	Kinesin-1 heavy chain OS=Homo sapiens OX=9606 GN=KIF5B PE=1 SV=1	KINH_HUMAN	KIF5B	110 kDa	4.9617	15.721	11.612	10.7649
	228	Myosin regulatory light chain 12A OS=Homo sapiens OX=9606 GN=MYL12A PE=1 SV=2	ML12A_HUMAN	MYL12A	20 kDa	11.164	13.625	7.1458	10.6449
	229	Peroxiredoxin-6 OS=Homo sapiens OX=9606 GN=PRDX6 PE=1 SV=3	PRDX6_HUMAN	PRDX6	25 kDa	11.164	7.3365	13.398	10.6328
	230	40S ribosomal protein S6 OS=Homo sapiens OX=9606 GN=RPS6 PE=1 SV=1	RS6_HUMAN	RPS6	29 kDa	11.164	12.577	8.039	10.5933
	231	Plastin-3 OS=Homo sapiens OX=9606 GN=PLS3 PE=1 SV=4	PLST_HUMAN	PLS3	71 kDa	7.4426	7.3365	16.971	10.5834
	232	Endoplasmin OS=Homo sapiens OX=9606 GN=HSP90B1 PE=1 SV=1	ENPL_HUMAN	HSP90B1	92 kDa	9.9234	13.625	8.039	10.5291
	233	Actin-related protein 3 OS=Homo sapiens OX=9606 GN=ACTR3 PE=1 SV=3	ARP3_HUMAN	ACTR3	47 kDa	2.4809	3.1442	25.903	10.5094
	234	Serine protease 23 OS=Homo sapiens OX=9606 GN=PRSS23 PE=1 SV=1	PRS23_HUMAN	PRSS23	43 kDa	6.2021	5.2403	19.651	10.3645
	235	40S ribosomal protein SA OS=Homo sapiens OX=9606 GN=RPSA PE=1 SV=4	RSSA_HUMAN	RPSA	33 kDa	8.683	11.529	10.719	10.3103
	236	Malate dehydrogenase, mitochondrial OS=Homo sapiens OX=9606 GN=MDH2 PE=1 SV=3	MDHM_HUMAN	MDH2	36 kDa	12.404	8.3846	9.8254	10.2047
	237	Fermitin family homolog 2 OS=Homo sapiens OX=9606 GN=FERMT2 PE=1 SV=1	FERM2_HUMAN	FERMT2	78 kDa	6.2021	7.3365	16.971	10.1699
	238	Calsyntenin-1 OS=Homo sapiens OX=9606 GN=CLSTN1 PE=1 SV=1	CSTN1_HUMAN	CLSTN1	110 kDa	9.9234	6.2884	14.292	10.1679
	239	Ras-related C3 botulinum toxin substrate 1 OS=Homo sapiens OX=9606 GN=RAC1 PE=1 SV=1	RAC1_HUMAN	RAC1	21 kDa	9.9234	11.529	8.9322	10.1282
	240	60S acidic ribosomal protein P0-like OS=Homo sapiens OX=9606 GN=RPLP0P6 PE=5 SV=1	RLA0L_HUMAN	RPLP0P6	34 kDa	7.4426	9.4326	13.398	10.0911
	241	Gelsolin OS=Homo sapiens OX=9606 GN=GSN PE=1 SV=1	GELS_HUMAN	GSN	86 kDa	9.9234	11.529	8.039	9.83047
	242	Threonine--tRNA ligase, cytoplasmic OS=Homo sapiens OX=9606 GN=TARS PE=1 SV=3	SYTC_HUMAN	TARS	83 kDa	8.683	11.529	8.9322	9.71473
	243	Neutral amino acid transporter B(0) OS=Homo sapiens OX=9606 GN=SLC1A5 PE=1 SV=2	AAAT_HUMAN	SLC1A5	57 kDa	4.9617	6.2884	17.864	9.7047
	244	Macrophage migration inhibitory factor OS=Homo sapiens OX=9606 GN=MIF PE=1 SV=4	MIF_HUMAN	MIF	12 kDa	11.164	12.577	5.3593	9.7001
	245	40S ribosomal protein S11 OS=Homo sapiens OX=9606 GN=RPS11 PE=1 SV=3	RS11_HUMAN	RPS11	18 kDa	7.4426	12.577	8.9322	9.6506
	246	Ras-related protein R-Ras OS=Homo sapiens OX=9606 GN=RRAS PE=1 SV=1	RRAS_HUMAN	RRAS	23 kDa	7.4426	11.529	9.8254	9.599
	247	Staphylococcal nuclease domain-containing protein 1 OS=Homo sapiens OX=9606 GN=SND1 PE=1 SV=1	SND1_HUMAN	SND1	102 kDa	11.164	10.481	7.1458	9.59693
	248	Collagen alpha-2(IV) chain OS=Homo sapiens OX=9606 GN=COL4A2 PE=1 SV=4	CO4A2_HUMAN	COL4A2	168 kDa	1.2404	23.058	4.4661	9.58817
	249	T-complex protein 1 subunit delta OS=Homo sapiens OX=9606 GN=CCT4 PE=1 SV=4	TCPD_HUMAN	CCT4	58 kDa	9.9234	11.529	7.1458	9.53273
	250	Ras-related protein R-Ras2 OS=Homo sapiens OX=9606 GN=RRAS2 PE=1 SV=1	RRAS2_HUMAN	RRAS2	23 kDa	9.9234	9.4326	8.9322	9.4294
	251	Proteasome subunit beta type-2 OS=Homo sapiens OX=9606 GN=PSMB2 PE=1 SV=1	PSB2_HUMAN	PSMB2	23 kDa	8.683	11.529	8.039	9.417
	252	Protein disulfide-isomerase OS=Homo sapiens OX=9606 GN=P4HB PE=1 SV=3	PDIA1_HUMAN	P4HB	57 kDa	6.2021	13.625	8.039	9.2887
	253	Alpha-2-macroglobulin OS=Homo sapiens OX=9606 GN=A2M PE=1 SV=3	A2MG_HUMAN	A2M	163 kDa	9.9234	6.2884	11.612	9.2746
	254	Plasminogen activator inhibitor 1 OS=Homo sapiens OX=9606 GN=SERPINE1 PE=1 SV=1	PAI1_HUMAN	SERPINE1	45 kDa	3.7213	16.769	7.1458	9.21203
	255	Melanotransferrin OS=Homo sapiens OX=9606 GN=MELTF PE=1 SV=2	TRFM_HUMAN	MELTF	80 kDa	13.645	9.4326	4.4661	9.18123
	256	Splicing factor 3B subunit 3 OS=Homo sapiens OX=9606 GN=SF3B3 PE=1 SV=4	SF3B3_HUMAN	SF3B3	136 kDa	6.2021	4.1923	16.971	9.1218
	257	Malate dehydrogenase, cytoplasmic OS=Homo sapiens OX=9606 GN=MDH1 PE=1 SV=4	MDHC_HUMAN	MDH1	36 kDa	8.683	11.529	7.1458	9.11927
	258	Ras-related protein Ral-A OS=Homo sapiens OX=9606 GN=RALA PE=1 SV=1	RALA_HUMAN	RALA	24 kDa	12.404	10.481	4.4661	9.11703
	259	T-complex protein 1 subunit beta OS=Homo sapiens OX=9606 GN=CCT2 PE=1 SV=4	TCPB_HUMAN	CCT2	57 kDa	3.7213	8.3846	15.185	9.09697
	260	Septin-7 OS=Homo sapiens OX=9606 GN=SEPT7 PE=1 SV=2	SEPT7_HUMAN	SEPT7	51 kDa	6.2021	5.2403	15.185	8.8758
	261	Thy-1 membrane glycoprotein OS=Homo sapiens OX=9606 GN=THY1 PE=1 SV=2	THY1_HUMAN	THY1	18 kDa	6.2021	7.3365	12.505	8.6812
	262	F-actin-capping protein subunit beta OS=Homo sapiens OX=9606 GN=CAPZB PE=1 SV=4	CAPZB_HUMAN	CAPZB	31 kDa	4.9617	8.3846	12.505	8.6171
	263	Lysyl oxidase homolog 2 OS=Homo sapiens OX=9606 GN=LOXL2 PE=1 SV=1	LOXL2_HUMAN	LOXL2	87 kDa	7.4426	2.0961	16.078	8.5389
	264	T-complex protein 1 subunit eta OS=Homo sapiens OX=9606 GN=CCT7 PE=1 SV=2	TCPH_HUMAN	CCT7	59 kDa	4.9617	6.2884	14.292	8.51403
	265	Gremlin-1 OS=Homo sapiens OX=9606 GN=GREM1 PE=1 SV=1	GREM1_HUMAN	GREM1	21 kDa	6.2021	15.721	3.5729	8.49867
	266	Collagen alpha-1(XVIII) chain OS=Homo sapiens OX=9606 GN=COL18A1 PE=1 SV=5	COIA1_HUMAN	COL18A1	178 kDa	12.404	3.1442	9.8254	8.45787
	267	40S ribosomal protein S16 OS=Homo sapiens OX=9606 GN=RPS16 PE=1 SV=2	RS16_HUMAN	RPS16	16 kDa	7.4426	10.481	7.1458	8.35647
	268	Junctional adhesion molecule A OS=Homo sapiens OX=9606 GN=F11R PE=1 SV=1	JAM1_HUMAN	F11R	33 kDa	7.4426	10.481	7.1458	8.35647
	269	Serum albumin OS=Homo sapiens OX=9606 GN=ALB PE=1 SV=2	ALBU_HUMAN	ALB	69 kDa	7.4426	6.2884	10.719	8.15
	270	Annexin A11 OS=Homo sapiens OX=9606 GN=ANXA11 PE=1 SV=1	ANX11_HUMAN	ANXA11	54 kDa	9.9234	7.3365	7.1458	8.13523
	271	Integrin alpha-7 OS=Homo sapiens OX=9606 GN=ITGA7 PE=1 SV=3	ITA7_HUMAN	ITGA7	129 kDa	9.9234	7.3365	7.1458	8.13523
	272	Heterogeneous nuclear ribonucleoprotein D0 OS=Homo sapiens OX=9606 GN=HNRNPD PE=1 SV=1	HNRPD_HUMAN	HNRNPD	38 kDa	8.683	9.4326	6.2525	8.1227
	273	UTP--glucose-1-phosphate uridylyltransferase OS=Homo sapiens OX=9606 GN=UGP2 PE=1 SV=5	UGPA_HUMAN	UGP2	57 kDa	6.2021	6.2884	11.612	8.03417
	274	Guanine nucleotide-binding protein subunit alpha-11 OS=Homo sapiens OX=9606 GN=GNA11 PE=1 SV=2	GNA11_HUMAN	GNA11	42 kDa	8.683	7.3365	8.039	8.0195
	275	Poly(rC)-binding protein 2 OS=Homo sapiens OX=9606 GN=PCBP2 PE=1 SV=1	PCBP2_HUMAN	PCBP2	39 kDa	11.164	8.3846	4.4661	8.0049
	276	Heat shock protein 105 kDa OS=Homo sapiens OX=9606 GN=HSPH1 PE=1 SV=1	HS105_HUMAN	HSPH1	97 kDa	6.2021	9.4326	8.039	7.89123
	277	Eukaryotic translation initiation factor 5A-1 OS=Homo sapiens OX=9606 GN=EIF5A PE=1 SV=2	IF5A1_HUMAN	EIF5A	17 kDa	2.4809	8.3846	12.505	7.79017
	278	Ribonuclease inhibitor OS=Homo sapiens OX=9606 GN=RNH1 PE=1 SV=2	RINI_HUMAN	RNH1	50 kDa	6.2021	6.2884	10.719	7.7365
	279	6-phosphogluconate dehydrogenase, decarboxylating OS=Homo sapiens OX=9606 GN=PGD PE=1 SV=3	6PGD_HUMAN	PGD	53 kDa	4.9617	7.3365	10.719	7.6724
	280	Thymosin beta-10 OS=Homo sapiens OX=9606 GN=TMSB10 PE=1 SV=2	TYB10_HUMAN	TMSB10	5 kDa	8.683	11.529	2.6797	7.63057
	281	Integrin alpha-2 OS=Homo sapiens OX=9606 GN=ITGA2 PE=1 SV=1	ITA2_HUMAN	ITGA2	129 kDa	1.2404	5.2403	16.078	7.51957
	282	Choline transporter-like protein 1 OS=Homo sapiens OX=9606 GN=SLC44A1 PE=1 SV=1	CTL1_HUMAN	SLC44A1	73 kDa	8.683	7.3365	6.2525	7.424
	283	40S ribosomal protein S14 OS=Homo sapiens OX=9606 GN=RPS14 PE=1 SV=3	RS14_HUMAN	RPS14	16 kDa	7.4426	9.4326	5.3593	7.4115
	284	Guanine nucleotide-binding protein G(I)/G(S)/G(O) subunit gamma-12 OS=Homo sapiens OX=9606 GN=GNG12 PE=1 SV=3	GBG12_HUMAN	GNG12	8 kDa	7.4426	7.3365	7.1458	7.3083
	285	Keratin, type I cytoskeletal 14 OS=Homo sapiens OX=9606 GN=KRT14 PE=1 SV=4	K1C14_HUMAN	KRT14	52 kDa	12.404	3.1442	6.2525	7.2669
	286	Histone-binding protein RBBP4 OS=Homo sapiens OX=9606 GN=RBBP4 PE=1 SV=3	RBBP4_HUMAN	RBBP4	48 kDa	7.4426	6.2884	8.039	7.25667
	287	Nucleophosmin OS=Homo sapiens OX=9606 GN=NPM1 PE=1 SV=2	NPM_HUMAN	NPM1	33 kDa	4.9617	10.481	6.2525	7.23173
	288	Nuclease-sensitive element-binding protein 1 OS=Homo sapiens OX=9606 GN=YBX1 PE=1 SV=3	YBOX1_HUMAN	YBX1	36 kDa	3.7213	11.529	6.2525	7.1676
	289	Prelamin-A/C OS=Homo sapiens OX=9606 GN=LMNA PE=1 SV=1	LMNA_HUMAN	LMNA	74 kDa	4.9617	12.577	3.5729	7.0372
	290	Bifunctional purine biosynthesis protein PURH OS=Homo sapiens OX=9606 GN=ATIC PE=1 SV=3	PUR9_HUMAN	ATIC	65 kDa	6.2021	7.3365	7.1458	6.8948
	291	Glycogen phosphorylase, brain form OS=Homo sapiens OX=9606 GN=PYGB PE=1 SV=5	PYGB_HUMAN	PYGB	97 kDa	7.4426	4.1923	8.9322	6.8557
	292	Disintegrin and metalloproteinase domain-containing protein 10 OS=Homo sapiens OX=9606 GN=ADAM10 PE=1 SV=1	ADA10_HUMAN	ADAM10	84 kDa	4.9617	2.0961	13.398	6.8186
	293	Neurogenic locus notch homolog protein 2 OS=Homo sapiens OX=9606 GN=NOTCH2 PE=1 SV=3	NOTC2_HUMAN	NOTCH2	265 kDa	4.9617	7.3365	8.039	6.77907
	294	Dihydropyrimidinase-related protein 3 OS=Homo sapiens OX=9606 GN=DPYSL3 PE=1 SV=1	DPYL3_HUMAN	DPYSL3	62 kDa	8.683	6.2884	5.3593	6.7769
	295	Calreticulin OS=Homo sapiens OX=9606 GN=CALR PE=1 SV=1	CALR_HUMAN	CALR	48 kDa	6.2021	10.481	3.5729	6.752
	296	Coronin-1B OS=Homo sapiens OX=9606 GN=CORO1B PE=1 SV=1	COR1B_HUMAN	CORO1B	54 kDa	4.9617	6.2884	8.9322	6.72743
	297	Phosphoglycerate mutase 1 OS=Homo sapiens OX=9606 GN=PGAM1 PE=1 SV=2	PGAM1_HUMAN	PGAM1	29 kDa	3.7213	8.3846	8.039	6.71497
	298	Phosphatidylethanolamine-binding protein 1 OS=Homo sapiens OX=9606 GN=PEBP1 PE=1 SV=3	PEBP1_HUMAN	PEBP1	21 kDa	3.7213	8.3846	8.039	6.71497
	299	Tripeptidyl-peptidase 2 OS=Homo sapiens OX=9606 GN=TPP2 PE=1 SV=4	TPP2_HUMAN	TPP2	138 kDa	1.2404	11.529	7.1458	6.6384
	300	Protein/nucleic acid deglycase DJ-1 OS=Homo sapiens OX=9606 GN=PARK7 PE=1 SV=2	PARK7_HUMAN	PARK7	20 kDa	4.9617	10.481	4.4661	6.63627
	301	Actin-related protein 2/3 complex subunit 4 OS=Homo sapiens OX=9606 GN=ARPC4 PE=1 SV=3	ARPC4_HUMAN	ARPC4	20 kDa	8.683	3.1442	8.039	6.62207
	302	Major vault protein OS=Homo sapiens OX=9606 GN=MVP PE=1 SV=4	MVP_HUMAN	MVP	99 kDa	2.4809	8.3846	8.9322	6.59923
	303	60S ribosomal protein L30 OS=Homo sapiens OX=9606 GN=RPL30 PE=1 SV=2	RL30_HUMAN	RPL30	13 kDa	3.7213	5.2403	10.719	6.5602
	304	Beta-2-microglobulin OS=Homo sapiens OX=9606 GN=B2M PE=1 SV=1	B2MG_HUMAN	B2M	14 kDa	11.164	3.1442	5.3593	6.55583
	305	Lysosome-associated membrane glycoprotein 1 OS=Homo sapiens OX=9606 GN=LAMP1 PE=1 SV=3	LAMP1_HUMAN	LAMP1	45 kDa	6.2021	6.2884	7.1458	6.54543
	306	CD59 glycoprotein OS=Homo sapiens OX=9606 GN=CD59 PE=1 SV=1	CD59_HUMAN	CD59	14 kDa	3.7213	2.0961	13.398	6.40513
	307	T-complex protein 1 subunit epsilon OS=Homo sapiens OX=9606 GN=CCT5 PE=1 SV=1	TCPE_HUMAN	CCT5	60 kDa	4.9617	4.1923	9.8254	6.32647
	308	40S ribosomal protein S18 OS=Homo sapiens OX=9606 GN=RPS18 PE=1 SV=3	RS18_HUMAN	RPS18	18 kDa	3.7213	6.2884	8.9322	6.31397
	309	ATP-dependent RNA helicase A OS=Homo sapiens OX=9606 GN=DHX9 PE=1 SV=4	DHX9_HUMAN	DHX9	141 kDa	3.7213	6.2884	8.9322	6.31397
	310	Septin-11 OS=Homo sapiens OX=9606 GN=SEPT11 PE=1 SV=3	SEP11_HUMAN	SEP11	49 kDa	3.7213	6.2884	8.9322	6.31397
	311	Thymosin beta-4 OS=Homo sapiens OX=9606 GN=TMSB4X PE=1 SV=2	TYB4_HUMAN	TMSB4X	5 kDa	6.2021	7.3365	5.3593	6.2993
	312	Puromycin-sensitive aminopeptidase OS=Homo sapiens OX=9606 GN=NPEPPS PE=1 SV=2	PSA_HUMAN	NPEPPS	103 kDa	3.7213	5.2403	9.8254	6.26233
	313	EH domain-containing protein 4 OS=Homo sapiens OX=9606 GN=EHD4 PE=1 SV=1	EHD4_HUMAN	EHD4	61 kDa	6.2021	6.2884	6.2525	6.24767
	314	Na(+)/H(+) exchange regulatory cofactor NHE-RF1 OS=Homo sapiens OX=9606 GN=SLC9A3R1 PE=1 SV=4	NHRF1_HUMAN	SLC9A3R1	39 kDa	4.9617	8.3846	5.3593	6.2352
	315	Actin-related protein 2/3 complex subunit 1B OS=Homo sapiens OX=9606 GN=ARPC1B PE=1 SV=3	ARC1B_HUMAN	ARPC1B	41 kDa	6.2021	5.2403	7.1458	6.19607
	316	Guanine nucleotide-binding protein G(q) subunit alpha OS=Homo sapiens OX=9606 GN=GNAQ PE=1 SV=4	GNAQ_HUMAN	GNAQ	42 kDa	6.2021	5.2403	7.1458	6.19607
	317	Synaptosomal-associated protein 23 OS=Homo sapiens OX=9606 GN=SNAP23 PE=1 SV=1	SNP23_HUMAN	SNAP23	23 kDa	6.2021	5.2403	7.1458	6.19607
	318	Heterogeneous nuclear ribonucleoprotein Q OS=Homo sapiens OX=9606 GN=SYNCRIP PE=1 SV=2	HNRPQ_HUMAN	SYNCRIP	70 kDa	4.9617	7.3365	6.2525	6.18357
	319	Heterogeneous nuclear ribonucleoprotein U OS=Homo sapiens OX=9606 GN=HNRNPU PE=1 SV=6	HNRPU_HUMAN	HNRNPU	91 kDa	2.4809	11.529	4.4661	6.15867
	320	Target of Nesh-SH3 OS=Homo sapiens OX=9606 GN=ABI3BP PE=1 SV=1	TARSH_HUMAN	ABI3BP	119 kDa	7.4426	2.0961	8.9322	6.15697
	321	Transaldolase OS=Homo sapiens OX=9606 GN=TALDO1 PE=1 SV=2	TALDO_HUMAN	TALDO1	38 kDa	7.4426	7.3365	3.5729	6.11733
	322	Copine-3 OS=Homo sapiens OX=9606 GN=CPNE3 PE=1 SV=1	CPNE3_HUMAN	CPNE3	60 kDa	2.4809	4.1923	11.612	6.09507
	323	Aldehyde dehydrogenase family 16 member A1 OS=Homo sapiens OX=9606 GN=ALDH16A1 PE=1 SV=2	A16A1_HUMAN	ALDH16A1	85 kDa	3.7213	7.3365	7.1458	6.06787
	324	Eukaryotic translation initiation factor 2 subunit 3 OS=Homo sapiens OX=9606 GN=EIF2S3 PE=1 SV=3	IF2G_HUMAN	EIF2S3	51 kDa	7.4426	6.2884	4.4661	6.0657
	325	Tyrosine-protein kinase Yes OS=Homo sapiens OX=9606 GN=YES1 PE=1 SV=3	YES_HUMAN	YES1	61 kDa	3.7213	5.2403	8.9322	5.9646
	326	Transgelin-2 OS=Homo sapiens OX=9606 GN=TAGLN2 PE=1 SV=3	TAGL2_HUMAN	TAGLN2	22 kDa	3.7213	5.2403	8.9322	5.9646
	327	60S ribosomal protein L22 OS=Homo sapiens OX=9606 GN=RPL22 PE=1 SV=2	RL22_HUMAN	RPL22	15 kDa	4.9617	8.3846	4.4661	5.93747
	328	Activated RNA polymerase II transcriptional coactivator p15 OS=Homo sapiens OX=9606 GN=SUB1 PE=1 SV=3	TCP4_HUMAN	SUB1	14 kDa	3.7213	10.481	3.5729	5.92507
	329	Mas-related G-protein coupled receptor member F OS=Homo sapiens OX=9606 GN=MRGPRF PE=2 SV=1	MRGRF_HUMAN	MRGPRF	38 kDa	6.2021	4.1923	7.1458	5.84673
	330	Granulins OS=Homo sapiens OX=9606 GN=GRN PE=1 SV=2	GRN_HUMAN	GRN	64 kDa	4.9617	6.2884	6.2525	5.8342
	331	Serine/threonine-protein phosphatase PP1-alpha catalytic subunit OS=Homo sapiens OX=9606 GN=PPP1CA PE=1 SV=1	PP1A_HUMAN	PPP1CA	38 kDa	6.2021	2.0961	8.9322	5.74347
	332	Eukaryotic translation initiation factor 3 subunit C OS=Homo sapiens OX=9606 GN=EIF3C PE=1 SV=1	EIF3C_HUMAN	EIF3C	105 kDa	2.4809	8.3846	6.2525	5.706
	333	CD276 antigen OS=Homo sapiens OX=9606 GN=CD276 PE=1 SV=1	CD276_HUMAN	CD276	57 kDa	4.9617	3.1442	8.9322	5.67937
	334	Ubiquitin-conjugating enzyme E2 N OS=Homo sapiens OX=9606 GN=UBE2N PE=1 SV=1	UBE2N_HUMAN	UBE2N	17 kDa	6.2021	6.2884	4.4661	5.6522
	335	Ras-related protein Rab-23 OS=Homo sapiens OX=9606 GN=RAB23 PE=1 SV=1	RAB23_HUMAN	RAB23	27 kDa	2.4809	5.2403	8.9322	5.55113
	336	Stress-70 protein, mitochondrial OS=Homo sapiens OX=9606 GN=HSPA9 PE=1 SV=2	GRP75_HUMAN	HSPA9	74 kDa	4.9617	6.2884	5.3593	5.53647
	337	Actin-related protein 2 OS=Homo sapiens OX=9606 GN=ACTR2 PE=1 SV=1	ARP2_HUMAN	ACTR2	45 kDa	1.2404	5.2403	9.8254	5.43537
	338	Integrin alpha-V OS=Homo sapiens OX=9606 GN=ITGAV PE=1 SV=2	ITAV_HUMAN	ITGAV	116 kDa	1.2404	5.2403	9.8254	5.43537
	339	X-ray repair cross-complementing protein 5 OS=Homo sapiens OX=9606 GN=XRCC5 PE=1 SV=3	XRCC5_HUMAN	XRCC5	83 kDa	2.4809	2.0961	11.612	5.39633
	340	Cytoplasmic FMR1-interacting protein 1 OS=Homo sapiens OX=9606 GN=CYFIP1 PE=1 SV=1	CYFP1_HUMAN	CYFIP1	145 kDa	4.9617	3.1442	8.039	5.38163
	341	Microtubule-associated protein RP/EB family member 1 OS=Homo sapiens OX=9606 GN=MAPRE1 PE=1 SV=3	MARE1_HUMAN	MAPRE1	30 kDa	6.2021	6.2884	3.5729	5.35447
	342	Serine/threonine-protein phosphatase PP1-beta catalytic subunit OS=Homo sapiens OX=9606 GN=PPP1CB PE=1 SV=3	PP1B_HUMAN	PPP1CB	37 kDa	4.9617	2.0961	8.9322	5.33
	343	Destrin OS=Homo sapiens OX=9606 GN=DSTN PE=1 SV=3	DEST_HUMAN	DSTN	19 kDa	4.9617	7.3365	3.5729	5.29037
	344	Niban-like protein 1 OS=Homo sapiens OX=9606 GN=FAM129B PE=1 SV=3	NIBL1_HUMAN	FAM129B	84 kDa	1.2404	2.0961	12.505	5.2805
	345	Receptor-type tyrosine-protein phosphatase F OS=Homo sapiens OX=9606 GN=PTPRF PE=1 SV=2	PTPRF_HUMAN	PTPRF	213 kDa	2.4809	5.2403	8.039	5.2534
	346	Large neutral amino acids transporter small subunit 1 OS=Homo sapiens OX=9606 GN=SLC7A5 PE=1 SV=2	LAT1_HUMAN	SLC7A5	55 kDa	6.2021	4.1923	5.3593	5.25123
	347	Alpha-centractin OS=Homo sapiens OX=9606 GN=ACTR1A PE=1 SV=1	ACTZ_HUMAN	ACTR1A	43 kDa	1.2404	7.3365	7.1458	5.2409
	348	Pituitary tumor-transforming gene 1 protein-interacting protein OS=Homo sapiens OX=9606 GN=PTTG1IP PE=1 SV=1	PTTG_HUMAN	PTTG1IP	20 kDa	4.9617	6.2884	4.4661	5.23873
	349	Ras-related protein Rab-11B OS=Homo sapiens OX=9606 GN=RAB11B PE=1 SV=4	RB11B_HUMAN	RAB11B	24 kDa	4.9617	6.2884	4.4661	5.23873
	350	Spliceosome RNA helicase DDX39B OS=Homo sapiens OX=9606 GN=DDX39B PE=1 SV=1	DX39B_HUMAN	DDX39B	49 kDa	4.9617	5.2403	5.3593	5.1871
	351	Zyxin OS=Homo sapiens OX=9606 GN=ZYX PE=1 SV=1	ZYX_HUMAN	ZYX	61 kDa	3.7213	7.3365	4.4661	5.17463
	352	Long-chain-fatty-acid--CoA ligase 4 OS=Homo sapiens OX=9606 GN=ACSL4 PE=1 SV=2	ACSL4_HUMAN	ACSL4	79 kDa	2.4809	3.1442	9.8254	5.15017
	353	Slit homolog 2 protein OS=Homo sapiens OX=9606 GN=SLIT2 PE=1 SV=1	SLIT2_HUMAN	SLIT2	170 kDa	6.2021	2.0961	7.1458	5.148
	354	Elongation factor 1-beta OS=Homo sapiens OX=9606 GN=EEF1B2 PE=1 SV=3	EF1B_HUMAN	EEF1B2	25 kDa	3.7213	6.2884	5.3593	5.123
	355	RuvB-like 1 OS=Homo sapiens OX=9606 GN=RUVBL1 PE=1 SV=1	RUVB1_HUMAN	RUVBL1	50 kDa	3.7213	6.2884	5.3593	5.123
	356	Protein disulfide-isomerase A6 OS=Homo sapiens OX=9606 GN=PDIA6 PE=1 SV=1	PDIA6_HUMAN	PDIA6	48 kDa	2.4809	7.3365	5.3593	5.0589
	357	Annexin A7 OS=Homo sapiens OX=9606 GN=ANXA7 PE=1 SV=3	ANXA7_HUMAN	ANXA7	53 kDa	6.2021	5.2403	3.5729	5.0051
	358	Syntaxin-binding protein 1 OS=Homo sapiens OX=9606 GN=STXBP1 PE=1 SV=1	STXB1_HUMAN	STXBP1	68 kDa	6.2021	4.1923	4.4661	4.9535
	359	Glia-derived nexin OS=Homo sapiens OX=9606 GN=SERPINE2 PE=1 SV=1	GDN_HUMAN	SERPINE2	44 kDa	4.9617	6.2884	3.5729	4.941
	360	Protein FAM49B OS=Homo sapiens OX=9606 GN=FAM49B PE=1 SV=1	FA49B_HUMAN	FAM49B	37 kDa	2.4809	4.1923	8.039	4.90407
	361	Glycogen phosphorylase, liver form OS=Homo sapiens OX=9606 GN=PYGL PE=1 SV=4	PYGL_HUMAN	PYGL	97 kDa	6.2021	3.1442	5.3593	4.90187
	362	Profilin-2 OS=Homo sapiens OX=9606 GN=PFN2 PE=1 SV=3	PROF2_HUMAN	PFN2	15 kDa	4.9617	5.2403	4.4661	4.88937
	363	Calpain-1 catalytic subunit OS=Homo sapiens OX=9606 GN=CAPN1 PE=1 SV=1	CAN1_HUMAN	CAPN1	82 kDa	4.9617	5.2403	4.4661	4.88937
	364	Hypoxanthine-guanine phosphoribosyltransferase OS=Homo sapiens OX=9606 GN=HPRT1 PE=1 SV=2	HPRT_HUMAN	HPRT1	25 kDa	4.9617	5.2403	4.4661	4.88937
	365	Proteasome subunit beta type-8 OS=Homo sapiens OX=9606 GN=PSMB8 PE=1 SV=3	PSB8_HUMAN	PSMB8	30 kDa	1.2404	5.2403	8.039	4.8399
	366	Annexin A3 OS=Homo sapiens OX=9606 GN=ANXA3 PE=1 SV=3	ANXA3_HUMAN	ANXA3	36 kDa	4.9617	4.1923	5.3593	4.83777
	367	Platelet-derived growth factor receptor beta OS=Homo sapiens OX=9606 GN=PDGFRB PE=1 SV=1	PGFRB_HUMAN	PDGFRB	124 kDa	1.2404	10.481	2.6797	4.80037
	368	Cell surface glycoprotein MUC18 OS=Homo sapiens OX=9606 GN=MCAM PE=1 SV=2	MUC18_HUMAN	MCAM	72 kDa	4.9617	3.1442	6.2525	4.78613
	369	Rho-related GTP-binding protein RhoG OS=Homo sapiens OX=9606 GN=RHOG PE=1 SV=1	RHOG_HUMAN	RHOG	21 kDa	4.9617	3.1442	6.2525	4.78613
	370	Complement C1s subcomponent OS=Homo sapiens OX=9606 GN=C1S PE=1 SV=1	C1S_HUMAN	C1S	77 kDa	7.4426	4.1923	2.6797	4.77153
	371	Exportin-2 OS=Homo sapiens OX=9606 GN=CSE1L PE=1 SV=3	XPO2_HUMAN	CSE1L	110 kDa	3.7213	4.1923	6.2525	4.72203
	372	Core histone macro-H2A.1 OS=Homo sapiens OX=9606 GN=H2AFY PE=1 SV=4	H2AY_HUMAN	H2AFY	40 kDa	3.7213	2.0961	8.039	4.6188
	373	40S ribosomal protein S20 OS=Homo sapiens OX=9606 GN=RPS20 PE=1 SV=1	RS20_HUMAN	RPS20	13 kDa	3.7213	7.3365	2.6797	4.57917
	374	26S proteasome regulatory subunit 7 OS=Homo sapiens OX=9606 GN=PSMC2 PE=1 SV=3	PRS7_HUMAN	PSMC2	49 kDa	2.4809	3.1442	8.039	4.5547
	375	Eukaryotic translation initiation factor 2 subunit 1 OS=Homo sapiens OX=9606 GN=EIF2S1 PE=1 SV=3	IF2A_HUMAN	EIF2S1	36 kDa	4.9617	4.1923	4.4661	4.54003
	376	Myotrophin OS=Homo sapiens OX=9606 GN=MTPN PE=1 SV=2	MTPN_HUMAN	MTPN	13 kDa	2.4809	7.3365	3.5729	4.46343
	377	Small nuclear ribonucleoprotein Sm D3 OS=Homo sapiens OX=9606 GN=SNRPD3 PE=1 SV=1	SMD3_HUMAN	SNRPD3	14 kDa	1.2404	9.4326	2.6797	4.4509
	378	Urokinase plasminogen activator surface receptor OS=Homo sapiens OX=9606 GN=PLAUR PE=1 SV=1	UPAR_HUMAN	PLAUR	37 kDa	1.2404	3.1442	8.9322	4.43893
	379	Ras-related protein Rab-2A OS=Homo sapiens OX=9606 GN=RAB2A PE=1 SV=1	RAB2A_HUMAN	RAB2A	24 kDa	4.9617	2.0961	6.2525	4.43677
	380	Procollagen-lysine,2-oxoglutarate 5-dioxygenase 2 OS=Homo sapiens OX=9606 GN=PLOD2 PE=1 SV=2	PLOD2_HUMAN	PLOD2	85 kDa	6.2021	5.2403	1.7864	4.4096
	381	Cation-independent mannose-6-phosphate receptor OS=Homo sapiens OX=9606 GN=IGF2R PE=1 SV=3	MPRI_HUMAN	IGF2R	274 kDa	3.7213	3.1442	6.2525	4.37267
	382	Alanine--tRNA ligase, cytoplasmic OS=Homo sapiens OX=9606 GN=AARS PE=1 SV=2	SYAC_HUMAN	AARS	107 kDa	3.7213	3.1442	6.2525	4.37267
	383	Soluble scavenger receptor cysteine-rich domain-containing protein SSC5D OS=Homo sapiens OX=9606 GN=SSC5D PE=1 SV=3	SRCRL_HUMAN	SSC5D	166 kDa	1.2404	1.0481	10.719	4.33583
	384	Transgelin OS=Homo sapiens OX=9606 GN=TAGLN PE=1 SV=4	TAGL_HUMAN	TAGLN	23 kDa	2.4809	3.1442	7.1458	4.25697
	385	Splicing factor 3B subunit 1 OS=Homo sapiens OX=9606 GN=SF3B1 PE=1 SV=3	SF3B1_HUMAN	SF3B1	146 kDa	1.2404	5.2403	6.2525	4.2444
	386	Ras-related protein Rap-2b OS=Homo sapiens OX=9606 GN=RAP2B PE=1 SV=1	RAP2B_HUMAN	RAP2B	21 kDa	4.9617	4.1923	3.5729	4.2423
	387	Nascent polypeptide-associated complex subunit alpha, muscle-specific form OS=Homo sapiens OX=9606 GN=NACA PE=1 SV=1	NACAM_HUMAN	NACA	205 kDa	3.7213	6.2884	2.6797	4.2298
	388	60S ribosomal protein L15 OS=Homo sapiens OX=9606 GN=RPL15 PE=1 SV=2	RL15_HUMAN	RPL15	24 kDa	3.7213	4.1923	4.4661	4.12657
	389	Eukaryotic translation initiation factor 6 OS=Homo sapiens OX=9606 GN=EIF6 PE=1 SV=1	IF6_HUMAN	EIF6	27 kDa	3.7213	4.1923	4.4661	4.12657
	390	Tissue factor OS=Homo sapiens OX=9606 GN=F3 PE=1 SV=1	TF_HUMAN	F3	33 kDa	3.7213	3.1442	5.3593	4.07493
	391	60S ribosomal protein L23 OS=Homo sapiens OX=9606 GN=RPL23 PE=1 SV=1	RL23_HUMAN	RPL23	15 kDa	2.4809	4.1923	5.3593	4.01083
	392	Stress-induced-phosphoprotein 1 OS=Homo sapiens OX=9606 GN=STIP1 PE=1 SV=1	STIP1_HUMAN	STIP1	63 kDa	2.4809	3.1442	6.2525	3.9592
	393	T-complex protein 1 subunit zeta OS=Homo sapiens OX=9606 GN=CCT6A PE=1 SV=3	TCPZ_HUMAN	CCT6A	58 kDa	1.2404	4.1923	6.2525	3.89507
	394	60S ribosomal protein L24 OS=Homo sapiens OX=9606 GN=RPL24 PE=1 SV=1	RL24_HUMAN	RPL24	18 kDa	2.4809	7.3365	1.7864	3.86793
	395	40S ribosomal protein S17 OS=Homo sapiens OX=9606 GN=RPS17 PE=1 SV=2	RS17_HUMAN	RPS17	16 kDa	2.4809	7.3365	1.7864	3.86793
	396	26S proteasome non-ATPase regulatory subunit 2 OS=Homo sapiens OX=9606 GN=PSMD2 PE=1 SV=3	PSMD2_HUMAN	PSMD2	100 kDa	2.4809	1.0481	8.039	3.856
	397	60S ribosomal protein L10a OS=Homo sapiens OX=9606 GN=RPL10A PE=1 SV=2	RL10A_HUMAN	RPL10A	25 kDa	3.7213	4.1923	3.5729	3.82883
	398	Flotillin-1 OS=Homo sapiens OX=9606 GN=FLOT1 PE=1 SV=3	FLOT1_HUMAN	FLOT1	47 kDa	1.2404	2.0961	8.039	3.79183
	399	Alcohol dehydrogenase class-3 OS=Homo sapiens OX=9606 GN=ADH5 PE=1 SV=4	ADHX_HUMAN	ADH5	40 kDa	2.4809	4.1923	4.4661	3.7131
	400	Ubiquitin carboxyl-terminal hydrolase 5 OS=Homo sapiens OX=9606 GN=USP5 PE=1 SV=2	UBP5_HUMAN	USP5	96 kDa	1.2404	6.2884	3.5729	3.70057
	401	Peptidyl-prolyl cis-trans isomerase FKBP1A OS=Homo sapiens OX=9606 GN=FKBP1A PE=1 SV=2	FKB1A_HUMAN	FKBP1A	12 kDa	4.9617	5.2403	0.89322	3.69841
	402	Glucosidase 2 subunit beta OS=Homo sapiens OX=9606 GN=PRKCSH PE=1 SV=2	GLU2B_HUMAN	PRKCSH	59 kDa	4.9617	5.2403	0.89322	3.69841
	403	Pre-mRNA-processing factor 19 OS=Homo sapiens OX=9606 GN=PRPF19 PE=1 SV=1	PRP19_HUMAN	PRPF19	55 kDa	2.4809	3.1442	5.3593	3.66147
	404	Aspartate aminotransferase, cytoplasmic OS=Homo sapiens OX=9606 GN=GOT1 PE=1 SV=3	AATC_HUMAN	GOT1	46 kDa	1.2404	5.2403	4.4661	3.64893
	405	E3 ubiquitin-protein ligase HUWE1 OS=Homo sapiens OX=9606 GN=HUWE1 PE=1 SV=3	HUWE1_HUMAN	HUWE1	482 kDa	2.4809	2.0961	6.2525	3.60983
	406	Coatomer subunit alpha OS=Homo sapiens OX=9606 GN=COPA PE=1 SV=2	COPA_HUMAN	COPA	138 kDa	1.2404	4.1923	5.3593	3.59733
	407	Splicing factor 3A subunit 3 OS=Homo sapiens OX=9606 GN=SF3A3 PE=1 SV=1	SF3A3_HUMAN	SF3A3	59 kDa	4.9617	3.1442	2.6797	3.5952
	408	AP-2 complex subunit beta OS=Homo sapiens OX=9606 GN=AP2B1 PE=1 SV=1	AP2B1_HUMAN	AP2B1	105 kDa	3.7213	5.2403	1.7864	3.58267
	409	Vesicle-trafficking protein SEC22b OS=Homo sapiens OX=9606 GN=SEC22B PE=1 SV=4	SC22B_HUMAN	SEC22B	25 kDa	3.7213	5.2403	1.7864	3.58267
	410	Peroxiredoxin-5, mitochondrial OS=Homo sapiens OX=9606 GN=PRDX5 PE=1 SV=4	PRDX5_HUMAN	PRDX5	22 kDa	1.2404	3.1442	6.2525	3.5457
	411	Protein S100-A10 OS=Homo sapiens OX=9606 GN=S100A10 PE=1 SV=2	S10AA_HUMAN	S100A10	11 kDa	1.2404	3.1442	6.2525	3.5457
	412	60S ribosomal protein L10 OS=Homo sapiens OX=9606 GN=RPL10 PE=1 SV=4	RL10_HUMAN	RPL10	25 kDa	2.4809	6.2884	1.7864	3.51857
	413	60S ribosomal protein L7 OS=Homo sapiens OX=9606 GN=RPL7 PE=1 SV=1	RL7_HUMAN	RPL7	29 kDa	1.2404	7.3365	1.7864	3.45443
	414	26S proteasome non-ATPase regulatory subunit 3 OS=Homo sapiens OX=9606 GN=PSMD3 PE=1 SV=2	PSMD3_HUMAN	PSMD3	61 kDa	2.4809	4.1923	3.5729	3.41537
	415	40S ribosomal protein S9 OS=Homo sapiens OX=9606 GN=RPS9 PE=1 SV=3	RS9_HUMAN	RPS9	23 kDa	2.4809	4.1923	3.5729	3.41537
	416	Cysteine and glycine-rich protein 1 OS=Homo sapiens OX=9606 GN=CSRP1 PE=1 SV=3	CSRP1_HUMAN	CSRP1	21 kDa	1.2404	6.2884	2.6797	3.40283
	417	Monocarboxylate transporter 1 OS=Homo sapiens OX=9606 GN=SLC16A1 PE=1 SV=3	MOT1_HUMAN	SLC16A1	54 kDa	3.7213	1.0481	5.3593	3.37623
	418	Isocitrate dehydrogenase [NADP] cytoplasmic OS=Homo sapiens OX=9606 GN=IDH1 PE=1 SV=2	IDHC_HUMAN	IDH1	47 kDa	2.4809	3.1442	4.4661	3.36373
	419	Lethal(2) giant larvae protein homolog 1 OS=Homo sapiens OX=9606 GN=LLGL1 PE=1 SV=3	L2GL1_HUMAN	LLGL1	115 kDa	2.4809	3.1442	4.4661	3.36373
	420	Ubiquitin carboxyl-terminal hydrolase 14 OS=Homo sapiens OX=9606 GN=USP14 PE=1 SV=3	UBP14_HUMAN	USP14	56 kDa	1.2404	5.2403	3.5729	3.3512
	421	40S ribosomal protein S15a OS=Homo sapiens OX=9606 GN=RPS15A PE=1 SV=2	RS15A_HUMAN	RPS15A	15 kDa	1.2404	5.2403	3.5729	3.3512
	422	Charged multivesicular body protein 4b OS=Homo sapiens OX=9606 GN=CHMP4B PE=1 SV=1	CHM4B_HUMAN	CHMP4B	25 kDa	1.2404	5.2403	3.5729	3.3512
	423	Disintegrin and metalloproteinase domain-containing protein 9 OS=Homo sapiens OX=9606 GN=ADAM9 PE=1 SV=1	ADAM9_HUMAN	ADAM9	91 kDa	2.4809	2.0961	5.3593	3.3121
	424	Heterogeneous nuclear ribonucleoprotein A1 OS=Homo sapiens OX=9606 GN=HNRNPA1 PE=1 SV=5	ROA1_HUMAN	HNRNPA1	39 kDa	1.2404	4.1923	4.4661	3.2996
	425	Vesicle-associated membrane protein 3 OS=Homo sapiens OX=9606 GN=VAMP3 PE=1 SV=3	VAMP3_HUMAN	VAMP3	11 kDa	4.9617	3.1442	1.7864	3.29743
	426	60 kDa heat shock protein, mitochondrial OS=Homo sapiens OX=9606 GN=HSPD1 PE=1 SV=2	CH60_HUMAN	HSPD1	61 kDa	3.7213	5.2403	0.89322	3.28494
	427	Solute carrier family 2, facilitated glucose transporter member 1 OS=Homo sapiens OX=9606 GN=SLC2A1 PE=1 SV=2	GTR1_HUMAN	SLC2A1	54 kDa	3.7213	5.2403	0.89322	3.28494
	428	Platelet-activating factor acetylhydrolase IB subunit gamma OS=Homo sapiens OX=9606 GN=PAFAH1B3 PE=1 SV=1	PA1B3_HUMAN	PAFAH1B3	26 kDa	4.9617	2.0961	2.6797	3.24583
	429	Neprilysin OS=Homo sapiens OX=9606 GN=MME PE=1 SV=2	NEP_HUMAN	MME	86 kDa	4.9617	2.0961	2.6797	3.24583
	430	Tyrosine-protein kinase receptor UFO OS=Homo sapiens OX=9606 GN=AXL PE=1 SV=4	UFO_HUMAN	AXL	98 kDa	3.7213	4.1923	1.7864	3.23333
	431	Protein transport protein Sec23A OS=Homo sapiens OX=9606 GN=SEC23A PE=1 SV=2	SC23A_HUMAN	SEC23A	86 kDa	1.2404	2.0961	6.2525	3.19633
	432	Protein transport protein Sec31A OS=Homo sapiens OX=9606 GN=SEC31A PE=1 SV=3	SC31A_HUMAN	SEC31A	133 kDa	3.7213	3.1442	2.6797	3.18173
	433	60S ribosomal protein L18a OS=Homo sapiens OX=9606 GN=RPL18A PE=1 SV=2	RL18A_HUMAN	RPL18A	21 kDa	2.4809	5.2403	1.7864	3.1692
	434	Alpha-aminoadipic semialdehyde dehydrogenase OS=Homo sapiens OX=9606 GN=ALDH7A1 PE=1 SV=5	AL7A1_HUMAN	ALDH7A1	58 kDa	2.4809	5.2403	1.7864	3.1692
	435	Hydroxymethylglutaryl-CoA synthase, cytoplasmic OS=Homo sapiens OX=9606 GN=HMGCS1 PE=1 SV=2	HMCS1_HUMAN	HMGCS1	57 kDa	1.2404	1.0481	7.1458	3.14477
	436	Ras-related protein Rab-5C OS=Homo sapiens OX=9606 GN=RAB5C PE=1 SV=2	RAB5C_HUMAN	RAB5C	23 kDa	1.2404	1.0481	7.1458	3.14477
	437	60S ribosomal protein L8 OS=Homo sapiens OX=9606 GN=RPL8 PE=1 SV=2	RL8_HUMAN	RPL8	28 kDa	2.4809	4.1923	2.6797	3.11763
	438	Trifunctional purine biosynthetic protein adenosine-3 OS=Homo sapiens OX=9606 GN=GART PE=1 SV=1	PUR2_HUMAN	GART	108 kDa	2.4809	4.1923	2.6797	3.11763
	439	DNA replication licensing factor MCM2 OS=Homo sapiens OX=9606 GN=MCM2 PE=1 SV=4	MCM2_HUMAN	MCM2	102 kDa	2.4809	3.1442	3.5729	3.066
	440	Protein SET OS=Homo sapiens OX=9606 GN=SET PE=1 SV=3	SET_HUMAN	SET	33 kDa	2.4809	3.1442	3.5729	3.066
	441	Glutamine--tRNA ligase OS=Homo sapiens OX=9606 GN=QARS PE=1 SV=1	SYQ_HUMAN	QARS	88 kDa	2.4809	3.1442	3.5729	3.066
	442	Ferritin heavy chain OS=Homo sapiens OX=9606 GN=FTH1 PE=1 SV=2	FRIH_HUMAN	FTH1	21 kDa	1.2404	4.1923	3.5729	3.00187
	443	Laminin subunit alpha-1 OS=Homo sapiens OX=9606 GN=LAMA1 PE=1 SV=2	LAMA1_HUMAN	LAMA1	337 kDa	2.4809	1.0481	5.3593	2.96277
	444	60S ribosomal protein L14 OS=Homo sapiens OX=9606 GN=RPL14 PE=1 SV=4	RL14_HUMAN	RPL14	23 kDa	2.4809	1.0481	5.3593	2.96277
	445	Syntaxin-binding protein 3 OS=Homo sapiens OX=9606 GN=STXBP3 PE=1 SV=2	STXB3_HUMAN	STXBP3	68 kDa	2.4809	1.0481	5.3593	2.96277
	446	Tissue-type plasminogen activator OS=Homo sapiens OX=9606 GN=PLAT PE=1 SV=1	TPA_HUMAN	PLAT	63 kDa	1.2404	2.0961	5.3593	2.8986
	447	Transforming growth factor beta-2 proprotein OS=Homo sapiens OX=9606 GN=TGFB2 PE=1 SV=1	TGFB2_HUMAN	TGFB2	48 kDa	3.7213	3.1442	1.7864	2.88397
	448	Serpin H1 OS=Homo sapiens OX=9606 GN=SERPINH1 PE=1 SV=2	SERPH_HUMAN	SERPINH1	46 kDa	3.7213	3.1442	1.7864	2.88397
	449	Fascin OS=Homo sapiens OX=9606 GN=FSCN1 PE=1 SV=3	FSCN1_HUMAN	FSCN1	55 kDa	1.2404	1.0481	6.2525	2.847
	450	Microtubule-associated protein 1B OS=Homo sapiens OX=9606 GN=MAP1B PE=1 SV=2	MAP1B_HUMAN	MAP1B	271 kDa	2.4809	4.1923	1.7864	2.81987
	451	Ferritin light chain OS=Homo sapiens OX=9606 GN=FTL PE=1 SV=2	FRIL_HUMAN	FTL	20 kDa	2.4809	3.1442	2.6797	2.76827
	452	Platelet-activating factor acetylhydrolase IB subunit alpha OS=Homo sapiens OX=9606 GN=PAFAH1B1 PE=1 SV=2	LIS1_HUMAN	PAFAH1B1	47 kDa	2.4809	3.1442	2.6797	2.76827
	453	Protein eva-1 homolog B OS=Homo sapiens OX=9606 GN=EVA1B PE=1 SV=1	EVA1B_HUMAN	EVA1B	18 kDa	2.4809	3.1442	2.6797	2.76827
	454	Glucose-6-phosphate 1-dehydrogenase OS=Homo sapiens OX=9606 GN=G6PD PE=1 SV=4	G6PD_HUMAN	G6PD	59 kDa	2.4809	3.1442	2.6797	2.76827
	455	Protein kinase C and casein kinase substrate in neurons protein 3 OS=Homo sapiens OX=9606 GN=PACSIN3 PE=1 SV=2	PACN3_HUMAN	PACSIN3	48 kDa	2.4809	2.0961	3.5729	2.71663
	456	Serine-threonine kinase receptor-associated protein OS=Homo sapiens OX=9606 GN=STRAP PE=1 SV=1	STRAP_HUMAN	STRAP	38 kDa	2.4809	2.0961	3.5729	2.71663
	457	Histidine--tRNA ligase, cytoplasmic OS=Homo sapiens OX=9606 GN=HARS PE=1 SV=2	SYHC_HUMAN	HARS	57 kDa	2.4809	2.0961	3.5729	2.71663
	458	Midkine OS=Homo sapiens OX=9606 GN=MDK PE=1 SV=1	MK_HUMAN	MDK	16 kDa	1.2404	4.1923	2.6797	2.70413
	459	Golgi-associated plant pathogenesis-related protein 1 OS=Homo sapiens OX=9606 GN=GLIPR2 PE=1 SV=3	GAPR1_HUMAN	GLIPR2	17 kDa	2.4809	1.0481	4.4661	2.66503
	460	Charged multivesicular body protein 6 OS=Homo sapiens OX=9606 GN=CHMP6 PE=1 SV=3	CHMP6_HUMAN	CHMP6	23 kDa	3.7213	3.1442	0.89322	2.58624
	461	7-dehydrocholesterol reductase OS=Homo sapiens OX=9606 GN=DHCR7 PE=1 SV=1	DHCR7_HUMAN	DHCR7	54 kDa	3.7213	3.1442	0.89322	2.58624
	462	Collagen alpha-2(I) chain OS=Homo sapiens OX=9606 GN=COL1A2 PE=1 SV=7	CO1A2_HUMAN	COL1A2	129 kDa	1.2404	1.0481	5.3593	2.54927
	463	Mitotic checkpoint protein BUB3 OS=Homo sapiens OX=9606 GN=BUB3 PE=1 SV=1	BUB3_HUMAN	BUB3	37 kDa	3.7213	1.0481	2.6797	2.48303
	464	Cytosolic non-specific dipeptidase OS=Homo sapiens OX=9606 GN=CNDP2 PE=1 SV=2	CNDP2_HUMAN	CNDP2	53 kDa	3.7213	1.0481	2.6797	2.48303
	465	Eukaryotic translation initiation factor 3 subunit D OS=Homo sapiens OX=9606 GN=EIF3D PE=1 SV=1	EIF3D_HUMAN	EIF3D	64 kDa	2.4809	3.1442	1.7864	2.4705
	466	Myelin protein zero-like protein 1 OS=Homo sapiens OX=9606 GN=MPZL1 PE=1 SV=1	MPZL1_HUMAN	MPZL1	29 kDa	2.4809	3.1442	1.7864	2.4705
	467	V-type proton ATPase catalytic subunit A OS=Homo sapiens OX=9606 GN=ATP6V1A PE=1 SV=2	VATA_HUMAN	ATP6V1A	68 kDa	2.4809	3.1442	1.7864	2.4705
	468	Thioredoxin domain-containing protein 5 OS=Homo sapiens OX=9606 GN=TXNDC5 PE=1 SV=2	TXND5_HUMAN	TXNDC5	48 kDa	2.4809	2.0961	2.6797	2.4189
	469	Protein Niban OS=Homo sapiens OX=9606 GN=FAM129A PE=1 SV=1	NIBAN_HUMAN	FAM129A	103 kDa	2.4809	2.0961	2.6797	2.4189
	470	Cysteine-rich protein 2 OS=Homo sapiens OX=9606 GN=CRIP2 PE=1 SV=1	CRIP2_HUMAN	CRIP2	22 kDa	1.2404	4.1923	1.7864	2.40637
	471	Raftlin OS=Homo sapiens OX=9606 GN=RFTN1 PE=1 SV=4	RFTN1_HUMAN	RFTN1	63 kDa	2.4809	1.0481	3.5729	2.3673
	472	60S ribosomal protein L17 OS=Homo sapiens OX=9606 GN=RPL17 PE=1 SV=3	RL17_HUMAN	RPL17	21 kDa	1.2404	3.1442	2.6797	2.35477
	473	MARCKS-related protein OS=Homo sapiens OX=9606 GN=MARCKSL1 PE=1 SV=2	MRP_HUMAN	MARCKSL1	20 kDa	1.2404	2.0961	3.5729	2.30313
	474	40S ribosomal protein S2 OS=Homo sapiens OX=9606 GN=RPS2 PE=1 SV=2	RS2_HUMAN	RPS2	31 kDa	1.2404	2.0961	3.5729	2.30313
	475	Complement decay-accelerating factor OS=Homo sapiens OX=9606 GN=CD55 PE=1 SV=4	DAF_HUMAN	CD55	41 kDa	1.2404	2.0961	3.5729	2.30313
	476	CD166 antigen OS=Homo sapiens OX=9606 GN=ALCAM PE=1 SV=2	CD166_HUMAN	ALCAM	65 kDa	1.2404	2.0961	3.5729	2.30313
	477	60S ribosomal protein L7a OS=Homo sapiens OX=9606 GN=RPL7A PE=1 SV=2	RL7A_HUMAN	RPL7A	30 kDa	1.2404	2.0961	3.5729	2.30313
	478	Metalloproteinase inhibitor 2 OS=Homo sapiens OX=9606 GN=TIMP2 PE=1 SV=2	TIMP2_HUMAN	TIMP2	24 kDa	2.4809	3.1442	0.89322	2.17277
	479	60S ribosomal protein L5 OS=Homo sapiens OX=9606 GN=RPL5 PE=1 SV=3	RL5_HUMAN	RPL5	34 kDa	2.4809	3.1442	0.89322	2.17277
	480	Integrin alpha-4 OS=Homo sapiens OX=9606 GN=ITGA4 PE=1 SV=3	ITA4_HUMAN	ITGA4	115 kDa	2.4809	3.1442	0.89322	2.17277
	481	General vesicular transport factor p115 OS=Homo sapiens OX=9606 GN=USO1 PE=1 SV=2	USO1_HUMAN	USO1	108 kDa	2.4809	2.0961	1.7864	2.12113
	482	Vesicle-fusing ATPase OS=Homo sapiens OX=9606 GN=NSF PE=1 SV=3	NSF_HUMAN	NSF	83 kDa	2.4809	2.0961	1.7864	2.12113
	483	Serine/threonine-protein kinase 24 OS=Homo sapiens OX=9606 GN=STK24 PE=1 SV=1	STK24_HUMAN	STK24	49 kDa	2.4809	2.0961	1.7864	2.12113
	484	Sialic acid synthase OS=Homo sapiens OX=9606 GN=NANS PE=1 SV=2	SIAS_HUMAN	NANS	40 kDa	1.2404	4.1923	0.89322	2.10864
	485	Serine hydroxymethyltransferase, cytosolic OS=Homo sapiens OX=9606 GN=SHMT1 PE=1 SV=1	GLYC_HUMAN	SHMT1	53 kDa	2.4809	1.0481	2.6797	2.06957
	486	Importin subunit alpha-1 OS=Homo sapiens OX=9606 GN=KPNA2 PE=1 SV=1	IMA1_HUMAN	KPNA2	58 kDa	2.4809	1.0481	2.6797	2.06957
	487	N(G),N(G)-dimethylarginine dimethylaminohydrolase 1 OS=Homo sapiens OX=9606 GN=DDAH1 PE=1 SV=3	DDAH1_HUMAN	DDAH1	31 kDa	2.4809	1.0481	2.6797	2.06957
	488	40S ribosomal protein S12 OS=Homo sapiens OX=9606 GN=RPS12 PE=1 SV=3	RS12_HUMAN	RPS12	15 kDa	1.2404	3.1442	1.7864	2.057
	489	Dipeptidyl peptidase 3 OS=Homo sapiens OX=9606 GN=DPP3 PE=1 SV=2	DPP3_HUMAN	DPP3	83 kDa	1.2404	3.1442	1.7864	2.057
	490	Receptor-type tyrosine-protein phosphatase kappa OS=Homo sapiens OX=9606 GN=PTPRK PE=1 SV=2	PTPRK_HUMAN	PTPRK	162 kDa	1.2404	3.1442	1.7864	2.057
	491	Asparagine--tRNA ligase, cytoplasmic OS=Homo sapiens OX=9606 GN=NARS PE=1 SV=1	SYNC_HUMAN	NARS	63 kDa	1.2404	3.1442	1.7864	2.057
	492	Probable ATP-dependent RNA helicase DDX17 OS=Homo sapiens OX=9606 GN=DDX17 PE=1 SV=2	DDX17_HUMAN	DDX17	80 kDa	1.2404	2.0961	2.6797	2.0054
	493	Caveolae-associated protein 1 OS=Homo sapiens OX=9606 GN=CAVIN1 PE=1 SV=1	CAVN1_HUMAN	CAVIN1	43 kDa	1.2404	2.0961	2.6797	2.0054
	494	Sodium/potassium-transporting ATPase subunit beta-1 OS=Homo sapiens OX=9606 GN=ATP1B1 PE=1 SV=1	AT1B1_HUMAN	ATP1B1	35 kDa	1.2404	2.0961	2.6797	2.0054
	495	Coatomer subunit beta' OS=Homo sapiens OX=9606 GN=COPB2 PE=1 SV=2	COPB2_HUMAN	COPB2	102 kDa	1.2404	1.0481	3.5729	1.9538
	496	Cullin-associated NEDD8-dissociated protein 1 OS=Homo sapiens OX=9606 GN=CAND1 PE=1 SV=2	CAND1_HUMAN	CAND1	136 kDa	1.2404	1.0481	3.5729	1.9538
	497	Proteasome subunit beta type-7 OS=Homo sapiens OX=9606 GN=PSMB7 PE=1 SV=1	PSB7_HUMAN	PSMB7	30 kDa	1.2404	1.0481	3.5729	1.9538
	498	PDZ domain-containing protein GIPC1 OS=Homo sapiens OX=9606 GN=GIPC1 PE=1 SV=2	GIPC1_HUMAN	GIPC1	36 kDa	1.2404	1.0481	3.5729	1.9538
	499	Extended synaptotagmin-1 OS=Homo sapiens OX=9606 GN=ESYT1 PE=1 SV=1	ESYT1_HUMAN	ESYT1	123 kDa	3.7213	1.0481	0.89322	1.88754
	500	Sarcoplasmic/endoplasmic reticulum calcium ATPase 2 OS=Homo sapiens OX=9606 GN=ATP2A2 PE=1 SV=1	AT2A2_HUMAN	ATP2A2	115 kDa	2.4809	2.0961	0.89322	1.82341
	501	UDP-N-acetylhexosamine pyrophosphorylase OS=Homo sapiens OX=9606 GN=UAP1 PE=1 SV=3	UAP1_HUMAN	UAP1	59 kDa	2.4809	2.0961	0.89322	1.82341
	502	Nuclear migration protein nudC OS=Homo sapiens OX=9606 GN=NUDC PE=1 SV=1	NUDC_HUMAN	NUDC	38 kDa	2.4809	1.0481	1.7864	1.7718
	503	Angiopoietin-related protein 2 OS=Homo sapiens OX=9606 GN=ANGPTL2 PE=1 SV=1	ANGL2_HUMAN	ANGPTL2	57 kDa	1.2404	3.1442	0.89322	1.75927
	504	Protein disulfide-isomerase A4 OS=Homo sapiens OX=9606 GN=PDIA4 PE=1 SV=2	PDIA4_HUMAN	PDIA4	73 kDa	1.2404	3.1442	0.89322	1.75927
	505	Adenylate kinase 2, mitochondrial OS=Homo sapiens OX=9606 GN=AK2 PE=1 SV=2	KAD2_HUMAN	AK2	26 kDa	1.2404	3.1442	0.89322	1.75927
	506	Epidermal growth factor receptor OS=Homo sapiens OX=9606 GN=EGFR PE=1 SV=2	EGFR_HUMAN	EGFR	134 kDa	1.2404	2.0961	1.7864	1.70763
	507	Valine--tRNA ligase OS=Homo sapiens OX=9606 GN=VARS PE=1 SV=4	SYVC_HUMAN	VARS	140 kDa	1.2404	2.0961	1.7864	1.70763
	508	Calnexin OS=Homo sapiens OX=9606 GN=CANX PE=1 SV=2	CALX_HUMAN	CANX	68 kDa	1.2404	2.0961	1.7864	1.70763
	509	Phospholipase D3 OS=Homo sapiens OX=9606 GN=PLD3 PE=1 SV=1	PLD3_HUMAN	PLD3	55 kDa	1.2404	2.0961	1.7864	1.70763
	510	Leukotriene A-4 hydrolase OS=Homo sapiens OX=9606 GN=LTA4H PE=1 SV=2	LKHA4_HUMAN	LTA4H	69 kDa	1.2404	2.0961	1.7864	1.70763
	511	Cytoskeleton-associated protein 4 OS=Homo sapiens OX=9606 GN=CKAP4 PE=1 SV=2	CKAP4_HUMAN	CKAP4	66 kDa	1.2404	2.0961	1.7864	1.70763
	512	A disintegrin and metalloproteinase with thrombospondin motifs 12 OS=Homo sapiens OX=9606 GN=ADAMTS12 PE=1 SV=2	ATS12_HUMAN	ADAMTS12	178 kDa	1.2404	1.0481	2.6797	1.65607
	513	Integrin beta-3 OS=Homo sapiens OX=9606 GN=ITGB3 PE=1 SV=2	ITB3_HUMAN	ITGB3	87 kDa	1.2404	1.0481	2.6797	1.65607
	514	Endoglin OS=Homo sapiens OX=9606 GN=ENG PE=1 SV=2	EGLN_HUMAN	ENG	71 kDa	1.2404	1.0481	2.6797	1.65607
	515	PHD finger-like domain-containing protein 5A OS=Homo sapiens OX=9606 GN=PHF5A PE=1 SV=1	PHF5A_HUMAN	PHF5A	12 kDa	1.2404	2.0961	0.89322	1.40991
	516	NPC intracellular cholesterol transporter 1 OS=Homo sapiens OX=9606 GN=NPC1 PE=1 SV=2	NPC1_HUMAN	NPC1	142 kDa	1.2404	2.0961	0.89322	1.40991
	517	Ribonucleoside-diphosphate reductase large subunit OS=Homo sapiens OX=9606 GN=RRM1 PE=1 SV=1	RIR1_HUMAN	RRM1	90 kDa	1.2404	2.0961	0.89322	1.40991
	518	Glutathione synthetase OS=Homo sapiens OX=9606 GN=GSS PE=1 SV=1	GSHB_HUMAN	GSS	52 kDa	1.2404	2.0961	0.89322	1.40991
	519	Adipocyte plasma membrane-associated protein OS=Homo sapiens OX=9606 GN=APMAP PE=1 SV=2	APMAP_HUMAN	APMAP	46 kDa	1.2404	2.0961	0.89322	1.40991
	520	Integrin alpha-1 OS=Homo sapiens OX=9606 GN=ITGA1 PE=1 SV=2	ITA1_HUMAN	ITGA1	131 kDa	1.2404	1.0481	1.7864	1.3583
	521	Methylosome subunit pICln OS=Homo sapiens OX=9606 GN=CLNS1A PE=1 SV=1	ICLN_HUMAN	CLNS1A	26 kDa	1.2404	1.0481	1.7864	1.3583
	522	Small glutamine-rich tetratricopeptide repeat-containing protein alpha OS=Homo sapiens OX=9606 GN=SGTA PE=1 SV=1	SGTA_HUMAN	SGTA	34 kDa	1.2404	1.0481	1.7864	1.3583
	523	Pachytene checkpoint protein 2 homolog OS=Homo sapiens OX=9606 GN=TRIP13 PE=1 SV=2	PCH2_HUMAN	TRIP13	49 kDa	1.2404	1.0481	1.7864	1.3583
	524	Laminin subunit beta-2 OS=Homo sapiens OX=9606 GN=LAMB2 PE=1 SV=2	LAMB2_HUMAN	LAMB2	196 kDa	1.2404	1.0481	0.89322	1.06057
