# Supplementary material for: Dynamic Changes in Function and Proteomic Composition of Extracellular Vesicles from Hepatic Stellate Cells during Cellular Activation
Source: Cells. 2020 Jan 25;9(2):290. doi: 10.3390/cells9020290 (PMC7072607; doi:10.3390/cells9020290)
Supplement: Supplementary file 1 [file cells-09-00290-s001.zip › Suppl Table S3 MS datasets for P1 mHSC proteome.xlsx]

## Sheet: mHSC P1(3 samples)
	Supplemental Table S3 MS datasets for P1 mHSC proteome									Quantitative Value (Normalized Total Spectra)	Quantitative Value (Normalized Total Spectra)	Quantitative Value (Normalized Total Spectra)
	Comparison without full mods-merged
	#	Visible?	Starred?	Identified Proteins (337)	Accession Number	Alternate ID	Molecular Weight	Protein Grouping Ambiguity	Taxonomy	33270_P1_HSC-1	33300_P1_HSC_2	33300_P1_HSC_3	AVE
	1	TRUE	Empty	Fibronectin OS=Mus musculus GN=Fn1 PE=1 SV=4	sp|P11276|FINC_MOUSE	FINC_MOUSE	273 kDa		unknown	375.46	557.93	448.74	460.71
	2	TRUE	Empty	Fibulin-2 OS=Mus musculus GN=Fbln2 PE=1 SV=2	sp|P37889|FBLN2_MOUSE	FBLN2_MOUSE	132 kDa	TRUE	unknown	156.65	194.18	169.62	173.483
	3	TRUE	Empty	Actin, cytoplasmic 2 OS=Mus musculus GN=Actg1 PE=1 SV=1	sp|P63260|ACTG_MOUSE	ACTG_MOUSE	42 kDa	TRUE	unknown	348.88	105.59	62.266	172.245
	4	TRUE	Empty	Basement membrane-specific heparan sulfate proteoglycan core protein OS=Mus musculus GN=Hspg2 PE=1 SV=1	sp|Q05793|PGBM_MOUSE	PGBM_MOUSE	398 kDa		unknown	100.21	172.25	183.79	152.083
	5	TRUE	Empty	Actin, alpha cardiac muscle 1 OS=Mus musculus GN=Actc1 PE=1 SV=1	sp|P68033|ACTC_MOUSE	ACTC_MOUSE	42 kDa	TRUE	unknown	217.59	60.848	21.042	99.8267
	6	TRUE	Empty	Collagen alpha-1(I) chain OS=Mus musculus GN=Col1a1 PE=1 SV=4	sp|P11087|CO1A1_MOUSE	CO1A1_MOUSE	138 kDa	TRUE	unknown	62.168	69.349	164.47	98.6623
	7	TRUE	Empty	Actin, aortic smooth muscle OS=Mus musculus GN=Acta2 PE=1 SV=1	sp|P62737|ACTA_MOUSE	ACTA_MOUSE	42 kDa	TRUE	unknown	211.86	57.716	19.324	96.3
	8	TRUE	Empty	Nidogen-1 OS=Mus musculus GN=Nid1 PE=1 SV=2	sp|P10493|NID1_MOUSE	NID1_MOUSE	137 kDa	TRUE	unknown	70.757	93.062	85.025	82.948
	9	TRUE	Empty	Laminin subunit gamma-1 OS=Mus musculus GN=Lamc1 PE=1 SV=2	sp|P02468|LAMC1_MOUSE	LAMC1_MOUSE	177 kDa		unknown	67.894	67.112	63.984	66.33
	10	TRUE	Empty	Tenascin OS=Mus musculus GN=Tnc PE=1 SV=1	sp|Q80YX1|TENA_MOUSE	TENA_MOUSE	232 kDa	TRUE	unknown	91.616	32.214	64.413	62.7477
	11	TRUE	Empty	Fibrillin-1 OS=Mus musculus GN=Fbn1 PE=1 SV=2	sp|Q61554|FBN1_MOUSE	FBN1_MOUSE	312 kDa	TRUE	unknown	38.446	62.638	71.713	57.599
	12	TRUE	Empty	Laminin subunit alpha-4 OS=Mus musculus GN=Lama4 PE=1 SV=2	sp|P97927|LAMA4_MOUSE	LAMA4_MOUSE	202 kDa		unknown	51.534	63.98	52.389	55.9677
	13	TRUE	Empty	Isoform 2 of Collagen alpha-1(XII) chain OS=Mus musculus GN=Col12a1	sp|Q60847-2|COCA1_MOUSE	COCA1_MOUSE	334 kDa		unknown	36.401	59.506	69.566	55.1577
	14	TRUE	Empty	Laminin subunit beta-1 OS=Mus musculus GN=Lamb1 PE=1 SV=3	sp|P02469|LAMB1_MOUSE	LAMB1_MOUSE	197 kDa		unknown	35.992	64.875	61.836	54.2343
	15	TRUE	Empty	Collagen alpha-2(I) chain OS=Mus musculus GN=Col1a2 PE=1 SV=2	sp|Q01149|CO1A2_MOUSE	CO1A2_MOUSE	130 kDa		unknown	15.951	28.187	116.37	53.5027
	16	TRUE	Empty	Pyruvate kinase PKM OS=Mus musculus GN=Pkm PE=1 SV=4	sp|P52480|KPYM_MOUSE	KPYM_MOUSE	58 kDa	TRUE	unknown	75.256	37.583	23.189	45.3427
	17	TRUE	Empty	Filamin-A OS=Mus musculus GN=Flna PE=1 SV=5	sp|Q8BTM8|FLNA_MOUSE	FLNA_MOUSE	281 kDa	TRUE	unknown	67.076	37.583	30.918	45.1923
	18	TRUE	Empty	Nidogen-2 OS=Mus musculus GN=Nid2 PE=1 SV=2	sp|O88322|NID2_MOUSE	NID2_MOUSE	154 kDa	TRUE	unknown	23.722	53.69	50.242	42.5513
	19	TRUE	Empty	Complement C3 OS=Mus musculus GN=C3 PE=1 SV=3	sp|P01027|CO3_MOUSE	CO3_MOUSE	186 kDa		unknown	13.497	57.269	55.395	42.0537
	20	TRUE	Empty	Transitional endoplasmic reticulum ATPase OS=Mus musculus GN=Vcp PE=1 SV=4	sp|Q01853|TERA_MOUSE	TERA_MOUSE	89 kDa		unknown	29.039	26.845	22.33	26.0713
	21	TRUE	Empty	Laminin subunit alpha-5 OS=Mus musculus GN=Lama5 PE=1 SV=4	sp|Q61001|LAMA5_MOUSE	LAMA5_MOUSE	404 kDa		unknown	4.908	26.845	42.513	24.7553
	22	TRUE	Empty	Filamin-B OS=Mus musculus GN=Flnb PE=1 SV=3	sp|Q80X90|FLNB_MOUSE	FLNB_MOUSE	278 kDa	TRUE	unknown	28.63	17.449	22.33	22.803
	23	TRUE	Empty	Peroxidasin homolog OS=Mus musculus GN=Pxdn PE=1 SV=2	sp|Q3UQ28|PXDN_MOUSE	PXDN_MOUSE	165 kDa		unknown	4.499	18.791	44.66	22.65
	24	TRUE	Empty	Myosin-9 OS=Mus musculus GN=Myh9 PE=1 SV=4	sp|Q8VDD5|MYH9_MOUSE	MYH9_MOUSE	226 kDa	TRUE	unknown	14.315	34.898	18.036	22.4163
	25	TRUE	Empty	Laminin subunit alpha-2 OS=Mus musculus GN=Lama2 PE=1 SV=2	sp|Q60675|LAMA2_MOUSE	LAMA2_MOUSE	344 kDa		unknown	6.544	21.923	35.642	21.3697
	26	TRUE	Empty	Prolow-density lipoprotein receptor-related protein 1 OS=Mus musculus GN=Lrp1 PE=1 SV=1	sp|Q91ZX7|LRP1_MOUSE	LRP1_MOUSE	505 kDa		unknown	23.722	19.686	17.606	20.338
	27	TRUE	Empty	Thrombospondin-1 OS=Mus musculus GN=Thbs1 PE=1 SV=1	sp|P35441|TSP1_MOUSE	TSP1_MOUSE	130 kDa	TRUE	unknown	33.947	6.2638	9.0178	16.4095
	28	TRUE	Empty	Apolipoprotein E OS=Mus musculus GN=Apoe PE=1 SV=2	sp|P08226|APOE_MOUSE	APOE_MOUSE	36 kDa		unknown	32.311	6.7112	6.8707	15.2976
	29	TRUE	Empty	Alpha-actinin-4 OS=Mus musculus GN=Actn4 PE=1 SV=1	sp|P57780|ACTN4_MOUSE	ACTN4_MOUSE	105 kDa	TRUE	unknown	4.499	22.371	18.036	14.9687
	30	TRUE	Empty	Alpha-actinin-1 OS=Mus musculus GN=Actn1 PE=1 SV=1	sp|Q7TPR4|ACTN1_MOUSE	ACTN1_MOUSE	103 kDa	TRUE	unknown	6.135	23.713	14.6	14.816
	31	TRUE	Empty	Tubulin beta-5 chain OS=Mus musculus GN=Tubb5 PE=1 SV=1	sp|P99024|TBB5_MOUSE	TBB5_MOUSE	50 kDa	TRUE	unknown	9.407	19.686	12.453	13.8487
	32	TRUE	Empty	Laminin subunit beta-2 OS=Mus musculus GN=Lamb2 PE=1 SV=2	sp|Q61292|LAMB2_MOUSE	LAMB2_MOUSE	197 kDa		unknown	4.499	16.107	20.612	13.7393
	33	TRUE	Empty	Heat shock cognate 71 kDa protein OS=Mus musculus GN=Hspa8 PE=1 SV=1	sp|P63017|HSP7C_MOUSE	HSP7C_MOUSE	71 kDa	TRUE	unknown	18.405	10.738	12.024	13.7223
	34	TRUE	Empty	Tubulin alpha-1B chain OS=Mus musculus GN=Tuba1b PE=1 SV=2	sp|P05213|TBA1B_MOUSE	TBA1B_MOUSE	50 kDa	TRUE	unknown	27.403	7.606	6.0119	13.6736
	35	TRUE	Empty	Procollagen C-endopeptidase enhancer 1 OS=Mus musculus GN=Pcolce PE=1 SV=2	sp|Q61398|PCOC1_MOUSE	PCOC1_MOUSE	50 kDa		unknown	2.454	11.185	24.477	12.7053
	36	TRUE	Empty	Lysyl oxidase homolog 2 OS=Mus musculus GN=Loxl2 PE=1 SV=2	sp|P58022|LOXL2_MOUSE	LOXL2_MOUSE	87 kDa		unknown	11.043	14.765	11.594	12.4673
	37	TRUE	Empty	Histone H4 OS=Mus musculus GN=Hist1h4a PE=1 SV=2	sp|P62806|H4_MOUSE	H4_MOUSE	11 kDa		unknown	11.861	9.3957	15.889	12.3819
	38	TRUE	Empty	Isoform 2 of Agrin OS=Mus musculus GN=Agrn	sp|A2ASQ1-2|AGRIN_MOUSE	AGRIN_MOUSE	205 kDa		unknown	2.863	12.08	21.471	12.138
	39	TRUE	Empty	Biglycan OS=Mus musculus GN=Bgn PE=1 SV=1	sp|P28653|PGS1_MOUSE	PGS1_MOUSE	42 kDa		unknown	0.818	16.554	18.036	11.8027
	40	TRUE	Empty	Cytoplasmic dynein 1 heavy chain 1 OS=Mus musculus GN=Dync1h1 PE=1 SV=2	sp|Q9JHU4|DYHC1_MOUSE	DYHC1_MOUSE	532 kDa		unknown	10.225	17.002	7.7296	11.6522
	41	TRUE	Empty	Heat shock protein HSP 90-beta OS=Mus musculus GN=Hsp90ab1 PE=1 SV=3	sp|P11499|HS90B_MOUSE	HS90B_MOUSE	83 kDa	TRUE	unknown	8.589	12.08	13.741	11.47
	42	TRUE	Empty	Collagen alpha-1(III) chain OS=Mus musculus GN=Col3a1 PE=1 SV=4	sp|P08121|CO3A1_MOUSE	CO3A1_MOUSE	139 kDa	TRUE	unknown	2.454	10.738	20.612	11.268
	43	TRUE	Empty	Collagen alpha-2(IV) chain OS=Mus musculus GN=Col4a2 PE=1 SV=4	sp|P08122|CO4A2_MOUSE	CO4A2_MOUSE	167 kDa		unknown	1.636	17.002	15.03	11.2227
	44	TRUE	Empty	Clusterin OS=Mus musculus GN=Clu PE=1 SV=1	sp|Q06890|CLUS_MOUSE	CLUS_MOUSE	52 kDa		unknown	24.949	3.1319	5.5825	11.2211
	45	TRUE	Empty	Galectin-3-binding protein OS=Mus musculus GN=Lgals3bp PE=1 SV=1	sp|Q07797|LG3BP_MOUSE	LG3BP_MOUSE	64 kDa		unknown	11.043	10.291	11.594	10.976
	46	TRUE	Empty	Phosphoglycerate kinase 1 OS=Mus musculus GN=Pgk1 PE=1 SV=4	sp|P09411|PGK1_MOUSE	PGK1_MOUSE	45 kDa		unknown	13.497	11.185	7.3001	10.6607
	47	TRUE	Empty	Laminin subunit alpha-1 OS=Mus musculus GN=Lama1 PE=1 SV=1	sp|P19137|LAMA1_MOUSE	LAMA1_MOUSE	338 kDa		unknown	0.818	2.6845	28.342	10.6148
	48	TRUE	Empty	Bone morphogenetic protein 1 OS=Mus musculus GN=Bmp1 PE=1 SV=2	sp|P98063|BMP1_MOUSE	BMP1_MOUSE	112 kDa	TRUE	unknown	8.18	8.0535	15.459	10.5642
	49	TRUE	Empty	Glyceraldehyde-3-phosphate dehydrogenase OS=Mus musculus GN=Gapdh PE=1 SV=2	sp|P16858|G3P_MOUSE	G3P_MOUSE	36 kDa	TRUE	unknown	15.542	12.08	3.4354	10.3525
	50	TRUE	Empty	Alpha-enolase OS=Mus musculus GN=Eno1 PE=1 SV=3	sp|P17182|ENOA_MOUSE	ENOA_MOUSE	47 kDa		unknown	13.906	9.8431	6.8707	10.2066
	51	TRUE	Empty	Tubulin beta-2A chain OS=Mus musculus GN=Tubb2a PE=1 SV=1	sp|Q7TMM9|TBB2A_MOUSE	TBB2A_MOUSE	50 kDa	TRUE	unknown	9.407	12.528	6.8707	9.6019
	52	TRUE	Empty	Programmed cell death 6-interacting protein OS=Mus musculus GN=Pdcd6ip PE=1 SV=3	sp|Q9WU78|PDC6I_MOUSE	PDC6I_MOUSE	96 kDa		unknown	8.998	6.7112	12.883	9.53073
	53	TRUE	Empty	EMILIN-1 OS=Mus musculus GN=Emilin1 PE=1 SV=1	sp|Q99K41|EMIL1_MOUSE	EMIL1_MOUSE	108 kDa		unknown	7.362	8.5009	12.453	9.43863
	54	TRUE	Empty	Elongation factor 2 OS=Mus musculus GN=Eef2 PE=1 SV=2	sp|P58252|EF2_MOUSE	EF2_MOUSE	95 kDa	TRUE	unknown	8.589	8.9483	10.735	9.4241
	55	TRUE	Empty	Sushi, von Willebrand factor type A, EGF and pentraxin domain-containing protein 1 OS=Mus musculus GN=Svep1 PE=1 SV=1	sp|A2AVA0|SVEP1_MOUSE	SVEP1_MOUSE	387 kDa		unknown	1.227	13.422	12.453	9.034
	56	TRUE	Empty	Keratin, type II cytoskeletal 5 OS=Mus musculus GN=Krt5 PE=1 SV=1	sp|Q922U2|K2C5_MOUSE	K2C5_MOUSE	62 kDa	TRUE	unknown	22.495	2.6845	1.2883	8.8226
	57	TRUE	Empty	Ubiquitin-40S ribosomal protein S27a OS=Mus musculus GN=Rps27a PE=1 SV=2	sp|P62983|RS27A_MOUSE	RS27A_MOUSE	18 kDa		unknown	13.497	5.8164	6.4413	8.5849
	58	TRUE	Empty	Pentraxin-related protein PTX3 OS=Mus musculus GN=Ptx3 PE=1 SV=2	sp|P48759|PTX3_MOUSE	PTX3_MOUSE	42 kDa		unknown	4.09	12.08	9.0178	8.39593
	59	TRUE	Empty	Versican core protein OS=Mus musculus GN=Vcan PE=1 SV=2	sp|Q62059|CSPG2_MOUSE	CSPG2_MOUSE	367 kDa		unknown	0.409	11.633	12.883	8.30833
	60	TRUE	Empty	Protein-lysine 6-oxidase OS=Mus musculus GN=Lox PE=1 SV=1	sp|P28301|LYOX_MOUSE	LYOX_MOUSE	47 kDa		unknown	12.27	5.8164	4.7236	7.60333
	61	TRUE	Empty	Collagen alpha-1(VI) chain OS=Mus musculus GN=Col6a1 PE=1 SV=1	sp|Q04857|CO6A1_MOUSE	CO6A1_MOUSE	108 kDa		unknown	0.409	6.2638	15.459	7.37727
	62	TRUE	Empty	Cathepsin B OS=Mus musculus GN=Ctsb PE=1 SV=2	sp|P10605|CATB_MOUSE	CATB_MOUSE	37 kDa		unknown	10.634	5.8164	5.5825	7.3443
	63	TRUE	Empty	Elongation factor 1-alpha 1 OS=Mus musculus GN=Eef1a1 PE=1 SV=3	sp|P10126|EF1A1_MOUSE	EF1A1_MOUSE	50 kDa		unknown	6.135	10.291	5.5825	7.33617
	64	TRUE	Empty	Proteasome subunit alpha type-6 OS=Mus musculus GN=Psma6 PE=1 SV=1	sp|Q9QUM9|PSA6_MOUSE	PSA6_MOUSE	27 kDa		unknown	11.452	5.369	5.153	7.32467
	65	TRUE	Empty	Histone H2B type 1-F/J/L OS=Mus musculus GN=Hist1h2bf PE=1 SV=2	sp|P10853|H2B1F_MOUSE	H2B1F_MOUSE	14 kDa	TRUE	unknown	10.225	4.9216	6.4413	7.19597
	66	TRUE	Empty	Serine protease HTRA1 OS=Mus musculus GN=Htra1 PE=1 SV=2	sp|Q9R118|HTRA1_MOUSE	HTRA1_MOUSE	51 kDa		unknown	2.454	13.87	5.153	7.159
	67	TRUE	Empty	Histone H2A type 1-B OS=Mus musculus GN=Hist1h2ab PE=1 SV=1	sp|C0HKE1|H2A1B_MOUSE	H2A1B_MOUSE	14 kDa	TRUE	unknown	13.088	3.5793	4.7236	7.1303
	68	TRUE	Empty	Gelsolin OS=Mus musculus GN=Gsn PE=1 SV=3	sp|P13020|GELS_MOUSE	GELS_MOUSE	86 kDa		unknown	0.818	15.212	5.153	7.061
	69	TRUE	Empty	Fructose-bisphosphate aldolase A OS=Mus musculus GN=Aldoa PE=1 SV=2	sp|P05064|ALDOA_MOUSE	ALDOA_MOUSE	39 kDa	TRUE	unknown	7.362	9.8431	3.8648	7.0233
	70	TRUE	Empty	Vinculin OS=Mus musculus GN=Vcl PE=1 SV=4	sp|Q64727|VINC_MOUSE	VINC_MOUSE	117 kDa		unknown	2.454	13.422	5.153	7.00967
	71	TRUE	Empty	Isoform 2 of Keratin, type I cytoskeletal 10 OS=Mus musculus GN=Krt10	sp|P02535-2|K1C10_MOUSE	K1C10_MOUSE	57 kDa	TRUE	unknown	17.996	1.7897	0.85884	6.88151
	72	TRUE	Empty	Isoform 2 of Lactadherin OS=Mus musculus GN=Mfge8	sp|P21956-2|MFGM_MOUSE	MFGM_MOUSE	47 kDa		unknown	8.18	4.4741	7.7296	6.79457
	73	TRUE	Empty	EGF-containing fibulin-like extracellular matrix protein 2 OS=Mus musculus GN=Efemp2 PE=1 SV=1	sp|Q9WVJ9|FBLN4_MOUSE	FBLN4_MOUSE	49 kDa		unknown	2.454	8.0535	9.0178	6.50843
	74	TRUE	Empty	Clathrin heavy chain 1 OS=Mus musculus GN=Cltc PE=1 SV=3	sp|Q68FD5|CLH1_MOUSE	CLH1_MOUSE	192 kDa		unknown	4.908	10.291	4.2942	6.49773
	75	TRUE	Empty	Pigment epithelium-derived factor OS=Mus musculus GN=Serpinf1 PE=1 SV=2	sp|P97298|PEDF_MOUSE	PEDF_MOUSE	46 kDa		unknown	0.409	4.4741	14.171	6.35137
	76	TRUE	Empty	Fascin OS=Mus musculus GN=Fscn1 PE=1 SV=4	sp|Q61553|FSCN1_MOUSE	FSCN1_MOUSE	55 kDa		unknown	4.09	8.5009	5.5825	6.0578
	77	TRUE	Empty	Adipocyte enhancer-binding protein 1 OS=Mus musculus GN=Aebp1 PE=1 SV=1	sp|Q640N1|AEBP1_MOUSE	AEBP1_MOUSE	128 kDa		unknown	4.09	5.369	8.5884	6.0158
	78	TRUE	Empty	Tubulointerstitial nephritis antigen-like OS=Mus musculus GN=Tinagl1 PE=1 SV=1	sp|Q99JR5|TINAL_MOUSE	TINAL_MOUSE	53 kDa		unknown	3.272	9.3957	5.153	5.94023
	79	TRUE	Empty	Vimentin OS=Mus musculus GN=Vim PE=1 SV=3	sp|P20152|VIME_MOUSE	VIME_MOUSE	54 kDa		unknown	8.589	6.2638	2.5765	5.80977
	80	TRUE	Empty	Lysyl oxidase homolog 1 OS=Mus musculus GN=Loxl1 PE=2 SV=3	sp|P97873|LOXL1_MOUSE	LOXL1_MOUSE	67 kDa		unknown	1.636	4.9216	10.735	5.7642
	81	TRUE	Empty	Serine protease inhibitor A3N OS=Mus musculus GN=Serpina3n PE=1 SV=1	sp|Q91WP6|SPA3N_MOUSE	SPA3N_MOUSE	47 kDa		unknown	0.409	9.8431	6.8707	5.7076
	82	TRUE	Empty	Syntenin-1 OS=Mus musculus GN=Sdcbp PE=1 SV=1	sp|O08992|SDCB1_MOUSE	SDCB1_MOUSE	32 kDa		unknown	6.135	4.9216	6.0119	5.6895
	83	TRUE	Empty	Protein-glutamine gamma-glutamyltransferase 2 OS=Mus musculus GN=Tgm2 PE=1 SV=4	sp|P21981|TGM2_MOUSE	TGM2_MOUSE	77 kDa		unknown	4.499	9.8431	2.5765	5.63953
	84	TRUE	Empty	Proteasome subunit alpha type-7 OS=Mus musculus GN=Psma7 PE=1 SV=1	sp|Q9Z2U0|PSA7_MOUSE	PSA7_MOUSE	28 kDa		unknown	9.816	3.1319	3.8648	5.60423
	85	TRUE	Empty	Isoform 2 of Filamin-C OS=Mus musculus GN=Flnc	sp|Q8VHX6-2|FLNC_MOUSE	FLNC_MOUSE	287 kDa	TRUE	unknown	8.18	6.2638	2.1471	5.5303
	86	TRUE	Empty	Immunoglobulin superfamily member 8 OS=Mus musculus GN=Igsf8 PE=1 SV=2	sp|Q8R366|IGSF8_MOUSE	IGSF8_MOUSE	65 kDa		unknown	6.544	3.5793	6.4413	5.52153
	87	TRUE	Empty	Talin-1 OS=Mus musculus GN=Tln1 PE=1 SV=2	sp|P26039|TLN1_MOUSE	TLN1_MOUSE	270 kDa		unknown	4.499	6.7112	5.153	5.4544
	88	TRUE	Empty	Peroxiredoxin-1 OS=Mus musculus GN=Prdx1 PE=1 SV=1	sp|P35700|PRDX1_MOUSE	PRDX1_MOUSE	22 kDa	TRUE	unknown	4.499	4.9216	6.8707	5.43043
	89	TRUE	Empty	Complement factor H OS=Mus musculus GN=Cfh PE=1 SV=2	sp|P06909|CFAH_MOUSE	CFAH_MOUSE	139 kDa		unknown	1.227	6.7112	8.159	5.36573
	90	TRUE	Empty	Procollagen-lysine,2-oxoglutarate 5-dioxygenase 1 OS=Mus musculus GN=Plod1 PE=1 SV=1	sp|Q9R0E2|PLOD1_MOUSE	PLOD1_MOUSE	84 kDa		unknown	0.818	4.9216	10.306	5.34853
	91	TRUE	Empty	Thrombospondin-2 OS=Mus musculus GN=Thbs2 PE=1 SV=2	sp|Q03350|TSP2_MOUSE	TSP2_MOUSE	130 kDa	TRUE	unknown	2.045	4.0267	9.8767	5.31613
	92	TRUE	Empty	Proteasome subunit alpha type-1 OS=Mus musculus GN=Psma1 PE=1 SV=1	sp|Q9R1P4|PSA1_MOUSE	PSA1_MOUSE	30 kDa		unknown	11.861	0.89483	3.0059	5.25391
	93	TRUE	Empty	Keratin, type II cytoskeletal 1 OS=Mus musculus GN=Krt1 PE=1 SV=4	sp|P04104|K2C1_MOUSE	K2C1_MOUSE	66 kDa	TRUE	unknown	13.497	1.3422	0.85884	5.23268
	94	TRUE	Empty	Alpha-crystallin B chain OS=Mus musculus GN=Cryab PE=1 SV=2	sp|P23927|CRYAB_MOUSE	CRYAB_MOUSE	20 kDa		unknown	4.908	9.3957	1.2883	5.19733
	95	TRUE	Empty	T-complex protein 1 subunit gamma OS=Mus musculus GN=Cct3 PE=1 SV=1	sp|P80318|TCPG_MOUSE	TCPG_MOUSE	61 kDa		unknown	5.317	5.369	4.7236	5.13653
	96	TRUE	Empty	L-lactate dehydrogenase A chain OS=Mus musculus GN=Ldha PE=1 SV=3	sp|P06151|LDHA_MOUSE	LDHA_MOUSE	36 kDa	TRUE	unknown	7.362	4.9216	3.0059	5.0965
	97	TRUE	Empty	Tubulin beta-6 chain OS=Mus musculus GN=Tubb6 PE=1 SV=1	sp|Q922F4|TBB6_MOUSE	TBB6_MOUSE	50 kDa	TRUE	unknown	5.317	6.7112	3.0059	5.01137
	98	TRUE	Empty	Dihydropyrimidinase-related protein 2 OS=Mus musculus GN=Dpysl2 PE=1 SV=2	sp|O08553|DPYL2_MOUSE	DPYL2_MOUSE	62 kDa	TRUE	unknown	4.908	5.369	4.7236	5.0002
	99	TRUE	Empty	WD repeat-containing protein 1 OS=Mus musculus GN=Wdr1 PE=1 SV=3	sp|O88342|WDR1_MOUSE	WDR1_MOUSE	66 kDa		unknown	2.454	7.606	4.2942	4.78473
	100	TRUE	Empty	Annexin A1 OS=Mus musculus GN=Anxa1 PE=1 SV=2	sp|P10107|ANXA1_MOUSE	ANXA1_MOUSE	39 kDa		unknown	2.454	6.7112	5.153	4.77273
	101	TRUE	Empty	Elongation factor 1-gamma OS=Mus musculus GN=Eef1g PE=1 SV=3	sp|Q9D8N0|EF1G_MOUSE	EF1G_MOUSE	50 kDa		unknown	4.908	4.9216	4.2942	4.70793
	102	TRUE	Empty	Annexin A6 OS=Mus musculus GN=Anxa6 PE=1 SV=3	sp|P14824|ANXA6_MOUSE	ANXA6_MOUSE	76 kDa		unknown	2.045	6.2638	5.5825	4.63043
	103	TRUE	Empty	Heat shock protein HSP 90-alpha OS=Mus musculus GN=Hsp90aa1 PE=1 SV=4	sp|P07901|HS90A_MOUSE	HS90A_MOUSE	85 kDa	TRUE	unknown	3.681	5.8164	4.2942	4.5972
	104	TRUE	Empty	Integrin alpha-5 OS=Mus musculus GN=Itga5 PE=1 SV=3	sp|P11688|ITA5_MOUSE	ITA5_MOUSE	115 kDa		unknown	2.454	3.1319	8.159	4.58163
	105	TRUE	Empty	EMILIN-2 OS=Mus musculus GN=Emilin2 PE=1 SV=1	sp|Q8K482|EMIL2_MOUSE	EMIL2_MOUSE	117 kDa		unknown	4.09	2.6845	6.8707	4.5484
	106	TRUE	Empty	Bifunctional glutamate/proline--tRNA ligase OS=Mus musculus GN=Eprs PE=1 SV=4	sp|Q8CGC7|SYEP_MOUSE	SYEP_MOUSE	170 kDa		unknown	3.681	6.2638	3.0059	4.3169
	107	TRUE	Empty	Integrin beta-1 OS=Mus musculus GN=Itgb1 PE=1 SV=1	sp|P09055|ITB1_MOUSE	ITB1_MOUSE	88 kDa		unknown	5.726	4.0267	3.0059	4.25287
	108	TRUE	Empty	Prosaposin OS=Mus musculus GN=Psap PE=1 SV=2	sp|Q61207|SAP_MOUSE	SAP_MOUSE	61 kDa		unknown	6.544	2.6845	3.4354	4.2213
	109	TRUE	Empty	40S ribosomal protein SA OS=Mus musculus GN=Rpsa PE=1 SV=4	sp|P14206|RSSA_MOUSE	RSSA_MOUSE	33 kDa		unknown	5.317	3.5793	3.4354	4.11057
	110	TRUE	Empty	Proteasome subunit alpha type-2 OS=Mus musculus GN=Psma2 PE=1 SV=3	sp|P49722|PSA2_MOUSE	PSA2_MOUSE	26 kDa		unknown	6.135	3.1319	3.0059	4.09093
	111	TRUE	Empty	Lysyl oxidase homolog 3 OS=Mus musculus GN=Loxl3 PE=1 SV=2	sp|Q9Z175|LOXL3_MOUSE	LOXL3_MOUSE	84 kDa		unknown	2.045	4.9216	5.153	4.03987
	112	TRUE	Empty	T-complex protein 1 subunit theta OS=Mus musculus GN=Cct8 PE=1 SV=3	sp|P42932|TCPQ_MOUSE	TCPQ_MOUSE	60 kDa		unknown	2.863	5.369	3.8648	4.03227
	113	TRUE	Empty	Plasma protease C1 inhibitor OS=Mus musculus GN=Serping1 PE=1 SV=3	sp|P97290|IC1_MOUSE	IC1_MOUSE	56 kDa		unknown	0.409	6.7112	4.7236	3.94793
	114	TRUE	Empty	Proteasome subunit beta type-2 OS=Mus musculus GN=Psmb2 PE=1 SV=1	sp|Q9R1P3|PSB2_MOUSE	PSB2_MOUSE	23 kDa		unknown	6.135	2.2371	3.4354	3.93583
	115	TRUE	Empty	Actin-related protein 2/3 complex subunit 1B OS=Mus musculus GN=Arpc1b PE=1 SV=4	sp|Q9WV32|ARC1B_MOUSE	ARC1B_MOUSE	41 kDa		unknown	1.636	4.9216	5.153	3.90353
	116	TRUE	Empty	Complement C1q subcomponent subunit C OS=Mus musculus GN=C1qc PE=1 SV=2	sp|Q02105|C1QC_MOUSE	C1QC_MOUSE	26 kDa		unknown	5.317	2.6845	3.4354	3.8123
	117	TRUE	Empty	Prolargin OS=Mus musculus GN=Prelp PE=1 SV=2	sp|Q9JK53|PRELP_MOUSE	PRELP_MOUSE	43 kDa		unknown	6.953	4.0267	0.42942	3.80304
	118	TRUE	Empty	Annexin A2 OS=Mus musculus GN=Anxa2 PE=1 SV=2	sp|P07356|ANXA2_MOUSE	ANXA2_MOUSE	39 kDa		unknown	1.227	6.2638	3.8648	3.7852
	119	TRUE	Empty	Ferritin light chain 1 OS=Mus musculus GN=Ftl1 PE=1 SV=2	sp|P29391|FRIL1_MOUSE	FRIL1_MOUSE	21 kDa		unknown	7.771	3.1319	0.42942	3.77744
	120	TRUE	Empty	T-complex protein 1 subunit epsilon OS=Mus musculus GN=Cct5 PE=1 SV=1	sp|P80316|TCPE_MOUSE	TCPE_MOUSE	60 kDa		unknown	1.636	5.8164	3.8648	3.7724
	121	TRUE	Empty	Proteasome subunit beta type-4 OS=Mus musculus GN=Psmb4 PE=1 SV=1	sp|P99026|PSB4_MOUSE	PSB4_MOUSE	29 kDa		unknown	3.272	4.0267	3.8648	3.72117
	122	TRUE	Empty	Moesin OS=Mus musculus GN=Msn PE=1 SV=3	sp|P26041|MOES_MOUSE	MOES_MOUSE	68 kDa	TRUE	unknown	4.09	3.1319	3.8648	3.69557
	123	TRUE	Empty	Olfactomedin-like protein 3 OS=Mus musculus GN=Olfml3 PE=2 SV=2	sp|Q8BK62|OLFL3_MOUSE	OLFL3_MOUSE	46 kDa		unknown	0.409	4.0267	6.4413	3.62567
	124	TRUE	Empty	Isoform 2 of 72 kDa type IV collagenase OS=Mus musculus GN=Mmp2	sp|P33434-2|MMP2_MOUSE	MMP2_MOUSE	66 kDa		unknown	0.818	4.4741	5.5825	3.62487
	125	TRUE	Empty	Complement C1q subcomponent subunit B OS=Mus musculus GN=C1qb PE=1 SV=2	sp|P14106|C1QB_MOUSE	C1QB_MOUSE	27 kDa		unknown	3.681	2.6845	4.2942	3.55323
	126	TRUE	Empty	Profilin-1 OS=Mus musculus GN=Pfn1 PE=1 SV=2	sp|P62962|PROF1_MOUSE	PROF1_MOUSE	15 kDa		unknown	5.726	3.1319	1.7177	3.5252
	127	TRUE	Empty	Proteasome subunit beta type-6 OS=Mus musculus GN=Psmb6 PE=1 SV=3	sp|Q60692|PSB6_MOUSE	PSB6_MOUSE	25 kDa		unknown	7.362	1.7897	1.2883	3.48
	128	TRUE	Empty	Endoplasmin OS=Mus musculus GN=Hsp90b1 PE=1 SV=2	sp|P08113|ENPL_MOUSE	ENPL_MOUSE	92 kDa		unknown	2.863	4.4741	3.0059	3.44767
	129	TRUE	Empty	Complement C1q subcomponent subunit A OS=Mus musculus GN=C1qa PE=1 SV=2	sp|P98086|C1QA_MOUSE	C1QA_MOUSE	26 kDa		unknown	2.045	3.1319	5.153	3.4433
	130	TRUE	Empty	Isoform 2 of Stabilin-1 OS=Mus musculus GN=Stab1	sp|Q8R4Y4-2|STAB1_MOUSE	STAB1_MOUSE	259 kDa		unknown	1.636	0.89483	7.7296	3.42014
	131	TRUE	Empty	Collagen alpha-1(IV) chain OS=Mus musculus GN=Col4a1 PE=1 SV=4	sp|P02463|CO4A1_MOUSE	CO4A1_MOUSE	161 kDa		unknown	0.409	4.9216	4.7236	3.3514
	132	TRUE	Empty	Synaptic vesicle membrane protein VAT-1 homolog OS=Mus musculus GN=Vat1 PE=1 SV=3	sp|Q62465|VAT1_MOUSE	VAT1_MOUSE	43 kDa		unknown	1.636	5.369	3.0059	3.33697
	133	TRUE	Empty	Cytokine receptor-like factor 1 OS=Mus musculus GN=Crlf1 PE=1 SV=1	sp|Q9JM58|CRLF1_MOUSE	CRLF1_MOUSE	47 kDa		unknown	0.409	3.1319	6.4413	3.3274
	134	TRUE	Empty	Prolyl 4-hydroxylase subunit alpha-1 OS=Mus musculus GN=P4ha1 PE=1 SV=2	sp|Q60715|P4HA1_MOUSE	P4HA1_MOUSE	61 kDa		unknown	2.863	4.4741	2.5765	3.30453
	135	TRUE	Empty	T-complex protein 1 subunit beta OS=Mus musculus GN=Cct2 PE=1 SV=4	sp|P80314|TCPB_MOUSE	TCPB_MOUSE	57 kDa		unknown	3.681	3.5793	2.5765	3.27893
	136	TRUE	Empty	Granulins OS=Mus musculus GN=Grn PE=1 SV=2	sp|P28798|GRN_MOUSE	GRN_MOUSE	63 kDa		unknown	3.272	3.5793	2.5765	3.1426
	137	TRUE	Empty	Gremlin-1 OS=Mus musculus GN=Grem1 PE=2 SV=1	sp|O70326|GREM1_MOUSE	GREM1_MOUSE	21 kDa	TRUE	unknown	4.499	3.5793	1.2883	3.1222
	138	TRUE	Empty	Actin-related protein 3 OS=Mus musculus GN=Actr3 PE=1 SV=3	sp|Q99JY9|ARP3_MOUSE	ARP3_MOUSE	47 kDa		unknown	4.09	2.6845	2.5765	3.117
	139	TRUE	Empty	T-complex protein 1 subunit alpha OS=Mus musculus GN=Tcp1 PE=1 SV=3	sp|P11983|TCPA_MOUSE	TCPA_MOUSE	60 kDa		unknown	1.636	4.4741	3.0059	3.03867
	140	TRUE	Empty	Coatomer subunit alpha OS=Mus musculus GN=Copa PE=1 SV=2	sp|Q8CIE6|COPA_MOUSE	COPA_MOUSE	138 kDa		unknown	2.045	4.4741	2.5765	3.03187
	141	TRUE	Empty	T-complex protein 1 subunit delta OS=Mus musculus GN=Cct4 PE=1 SV=3	sp|P80315|TCPD_MOUSE	TCPD_MOUSE	58 kDa		unknown	1.636	3.1319	4.2942	3.0207
	142	TRUE	Empty	Ubiquitin-like modifier-activating enzyme 1 OS=Mus musculus GN=Uba1 PE=1 SV=1	sp|Q02053|UBA1_MOUSE	UBA1_MOUSE	118 kDa		unknown	2.454	3.1319	3.4354	3.0071
	143	TRUE	Empty	Platelet-activating factor acetylhydrolase OS=Mus musculus GN=Pla2g7 PE=2 SV=2	sp|Q60963|PAFA_MOUSE	PAFA_MOUSE	49 kDa		unknown	2.045	1.7897	5.153	2.9959
	144	TRUE	Empty	Adenylyl cyclase-associated protein 1 OS=Mus musculus GN=Cap1 PE=1 SV=4	sp|P40124|CAP1_MOUSE	CAP1_MOUSE	52 kDa		unknown	1.227	4.9216	2.5765	2.90837
	145	TRUE	Empty	Serine protease 23 OS=Mus musculus GN=Prss23 PE=2 SV=2	sp|Q9D6X6|PRS23_MOUSE	PRS23_MOUSE	43 kDa		unknown	1.227	3.5793	3.8648	2.89037
	146	TRUE	Empty	Phosphoglycerate mutase 1 OS=Mus musculus GN=Pgam1 PE=1 SV=3	sp|Q9DBJ1|PGAM1_MOUSE	PGAM1_MOUSE	29 kDa		unknown	2.454	3.5793	2.5765	2.86993
	147	TRUE	Empty	Collagen alpha-2(V) chain OS=Mus musculus GN=Col5a2 PE=1 SV=1	sp|Q3U962|CO5A2_MOUSE	CO5A2_MOUSE	145 kDa		unknown	0.818	0.44741	7.3001	2.85517
	148	TRUE	Empty	CD81 antigen OS=Mus musculus GN=Cd81 PE=1 SV=2	sp|P35762|CD81_MOUSE	CD81_MOUSE	26 kDa		unknown	3.272	3.1319	2.1471	2.85033
	149	TRUE	Empty	78 kDa glucose-regulated protein OS=Mus musculus GN=Hspa5 PE=1 SV=3	sp|P20029|GRP78_MOUSE	BIP_MOUSE	72 kDa	TRUE	unknown	2.454	1.7897	4.2942	2.84597
	150	TRUE	Empty	40S ribosomal protein S3 OS=Mus musculus GN=Rps3 PE=1 SV=1	sp|P62908|RS3_MOUSE	RS3_MOUSE	27 kDa		unknown	3.272	2.2371	3.0059	2.83833
	151	TRUE	Empty	Coatomer subunit beta' OS=Mus musculus GN=Copb2 PE=1 SV=2	sp|O55029|COPB2_MOUSE	COPB2_MOUSE	102 kDa		unknown	3.681	2.6845	2.1471	2.83753
	152	TRUE	Empty	Proteasome subunit beta type-5 OS=Mus musculus GN=Psmb5 PE=1 SV=3	sp|O55234|PSB5_MOUSE	PSB5_MOUSE	29 kDa		unknown	4.09	2.6845	1.7177	2.83073
	153	TRUE	Empty	S-formylglutathione hydrolase OS=Mus musculus GN=Esd PE=1 SV=1	sp|Q9R0P3|ESTD_MOUSE	ESTD_MOUSE	31 kDa		unknown	4.09	2.2371	2.1471	2.82473
	154	TRUE	Empty	Histone H1.3 OS=Mus musculus GN=Hist1h1d PE=1 SV=2	sp|P43277|H13_MOUSE	H13_MOUSE	22 kDa	TRUE	unknown	4.499	1.7897	2.1471	2.81193
	155	TRUE	Empty	Cell migration-inducing and hyaluronan-binding protein OS=Mus musculus GN=Cemip PE=1 SV=4	sp|Q8BI06|CEMIP_MOUSE	CEMIP_MOUSE	153 kDa		unknown	1.227	5.369	1.7177	2.77123
	156	TRUE	Empty	Fatty acid synthase OS=Mus musculus GN=Fasn PE=1 SV=2	sp|P19096|FAS_MOUSE	FAS_MOUSE	272 kDa		unknown	2.045	3.5793	2.5765	2.7336
	157	TRUE	Empty	Actin-related protein 2 OS=Mus musculus GN=Actr2 PE=1 SV=1	sp|P61161|ARP2_MOUSE	ARP2_MOUSE	45 kDa		unknown	2.045	3.1319	3.0059	2.7276
	158	TRUE	Empty	Histone H3.3 OS=Mus musculus GN=H3f3a PE=1 SV=2	sp|P84244|H33_MOUSE	H33_MOUSE	15 kDa	TRUE	unknown	2.454	2.6845	3.0059	2.7148
	159	TRUE	Empty	Keratin, type II cytoskeletal 2 epidermal OS=Mus musculus GN=Krt2 PE=1 SV=1	sp|Q3TTY5|K22E_MOUSE	K22E_MOUSE	71 kDa	TRUE	unknown	6.953	0.44741	0.42942	2.60994
	160	TRUE	Empty	BMP-binding endothelial regulator protein OS=Mus musculus GN=Bmper PE=1 SV=1	sp|Q8CJ69|BMPER_MOUSE	BMPER_MOUSE	76 kDa		unknown	0.818	2.6845	4.2942	2.5989
	161	TRUE	Empty	14-3-3 protein beta/alpha OS=Mus musculus GN=Ywhab PE=1 SV=3	sp|Q9CQV8|1433B_MOUSE	1433B_MOUSE	28 kDa	TRUE	unknown	2.045	3.1319	2.5765	2.58447
	162	TRUE	Empty	14-3-3 protein zeta/delta OS=Mus musculus GN=Ywhaz PE=1 SV=1	sp|P63101|1433Z_MOUSE	1433Z_MOUSE	28 kDa	TRUE	unknown	2.045	2.6845	3.0059	2.57847
	163	TRUE	Empty	Aspartyl aminopeptidase OS=Mus musculus GN=Dnpep PE=1 SV=2	sp|Q9Z2W0|DNPEP_MOUSE	DNPEP_MOUSE	52 kDa		unknown	2.863	3.5793	1.2883	2.57687
	164	TRUE	Empty	V-type proton ATPase catalytic subunit A OS=Mus musculus GN=Atp6v1a PE=1 SV=2	sp|P50516|VATA_MOUSE	VATA_MOUSE	68 kDa		unknown	2.863	3.1319	1.7177	2.57087
	165	TRUE	Empty	Lysosomal alpha-mannosidase OS=Mus musculus GN=Man2b1 PE=1 SV=4	sp|O09159|MA2B1_MOUSE	MA2B1_MOUSE	115 kDa		unknown	4.09	1.7897	1.7177	2.53247
	166	TRUE	Empty	Histone H1.4 OS=Mus musculus GN=Hist1h1e PE=1 SV=2	sp|P43274|H14_MOUSE	H14_MOUSE	22 kDa	TRUE	unknown	4.09	1.3422	2.1471	2.52643
	167	TRUE	Empty	Protein disulfide-isomerase OS=Mus musculus GN=P4hb PE=1 SV=2	sp|P09103|PDIA1_MOUSE	PDIA1_MOUSE	57 kDa		unknown	0.818	4.9216	1.7177	2.48577
	168	TRUE	Empty	Transketolase OS=Mus musculus GN=Tkt PE=1 SV=1	sp|P40142|TKT_MOUSE	TKT_MOUSE	68 kDa		unknown	0.409	2.6845	4.2942	2.46257
	169	TRUE	Empty	Receptor of activated protein C kinase 1 OS=Mus musculus GN=Rack1 PE=1 SV=3	sp|P68040|RACK1_MOUSE	RACK1_MOUSE	35 kDa		unknown	0.818	2.6845	3.8648	2.45577
	170	TRUE	Empty	Procollagen-lysine,2-oxoglutarate 5-dioxygenase 3 OS=Mus musculus GN=Plod3 PE=1 SV=1	sp|Q9R0E1|PLOD3_MOUSE	PLOD3_MOUSE	85 kDa		unknown	2.045	2.2371	3.0059	2.42933
	171	TRUE	Empty	14-3-3 protein epsilon OS=Mus musculus GN=Ywhae PE=1 SV=1	sp|P62259|1433E_MOUSE	1433E_MOUSE	29 kDa	TRUE	unknown	2.454	2.2371	2.5765	2.42253
	172	TRUE	Empty	Proteasome subunit alpha type-3 OS=Mus musculus GN=Psma3 PE=1 SV=3	sp|O70435|PSA3_MOUSE	PSA3_MOUSE	28 kDa		unknown	2.863	1.3422	3.0059	2.4037
	173	TRUE	Empty	T-complex protein 1 subunit eta OS=Mus musculus GN=Cct7 PE=1 SV=1	sp|P80313|TCPH_MOUSE	TCPH_MOUSE	60 kDa		unknown	2.863	3.1319	0.85884	2.28458
	174	TRUE	Empty	60S ribosomal protein L5 OS=Mus musculus GN=Rpl5 PE=1 SV=3	sp|P47962|RL5_MOUSE	RL5_MOUSE	34 kDa		unknown	2.045	1.7897	3.0059	2.2802
	175	TRUE	Empty	GTP-binding nuclear protein Ran OS=Mus musculus GN=Ran PE=1 SV=3	sp|P62827|RAN_MOUSE	RAN_MOUSE	24 kDa		unknown	1.636	2.6845	2.1471	2.15587
	176	TRUE	Empty	40S ribosomal protein S8 OS=Mus musculus GN=Rps8 PE=1 SV=2	sp|P62242|RS8_MOUSE	RS8_MOUSE	24 kDa		unknown	1.636	2.2371	2.5765	2.14987
	177	TRUE	Empty	Staphylococcal nuclease domain-containing protein 1 OS=Mus musculus GN=Snd1 PE=1 SV=1	sp|Q78PY7|SND1_MOUSE	SND1_MOUSE	102 kDa		unknown	2.045	2.6845	1.7177	2.14907
	178	TRUE	Empty	Soluble scavenger receptor cysteine-rich domain-containing protein SSC5D OS=Mus musculus GN=Ssc5d PE=1 SV=1	sp|Q8BV57|SRCRL_MOUSE	SRCRL_MOUSE	145 kDa		unknown	1.227	1.3422	3.8648	2.14467
	179	TRUE	Empty	Extracellular matrix protein 1 OS=Mus musculus GN=Ecm1 PE=1 SV=2	sp|Q61508|ECM1_MOUSE	ECM1_MOUSE	63 kDa		unknown	2.454	1.3422	2.5765	2.12423
	180	TRUE	Empty	Brain acid soluble protein 1 OS=Mus musculus GN=Basp1 PE=1 SV=3	sp|Q91XV3|BASP1_MOUSE	BASP1_MOUSE	22 kDa		unknown	2.863	1.7897	1.7177	2.12347
	181	TRUE	Empty	Coronin-1C OS=Mus musculus GN=Coro1c PE=1 SV=2	sp|Q9WUM4|COR1C_MOUSE	COR1C_MOUSE	53 kDa		unknown	4.09	0.44741	1.7177	2.08504
	182	TRUE	Empty	Calmodulin-1 OS=Mus musculus GN=Calm1 PE=1 SV=1	sp|P0DP26|CALM1_MOUSE	CALM1_MOUSE	17 kDa		unknown	0.409	3.1319	2.5765	2.03913
	183	TRUE	Empty	Heterogeneous nuclear ribonucleoprotein H OS=Mus musculus GN=Hnrnph1 PE=1 SV=3	sp|O35737|HNRH1_MOUSE	HNRH1_MOUSE	49 kDa	TRUE	unknown	0.818	2.6845	2.5765	2.02633
	184	TRUE	Empty	Guanine nucleotide-binding protein G(I)/G(S)/G(T) subunit beta-2 OS=Mus musculus GN=Gnb2 PE=1 SV=3	sp|P62880|GBB2_MOUSE	GBB2_MOUSE	37 kDa	TRUE	unknown	0.818	2.2371	3.0059	2.02033
	185	TRUE	Empty	T-complex protein 1 subunit zeta OS=Mus musculus GN=Cct6a PE=1 SV=3	sp|P80317|TCPZ_MOUSE	TCPZ_MOUSE	58 kDa		unknown	2.045	2.2371	1.7177	1.99993
	186	TRUE	Empty	Protein disulfide-isomerase A3 OS=Mus musculus GN=Pdia3 PE=1 SV=2	sp|P27773|PDIA3_MOUSE	PDIA3_MOUSE	57 kDa		unknown	2.454	2.2371	1.2883	1.99313
	187	TRUE	Empty	Probable carboxypeptidase X1 OS=Mus musculus GN=Cpxm1 PE=2 SV=2	sp|Q9Z100|CPXM1_MOUSE	CPXM1_MOUSE	81 kDa		unknown	0.409	3.1319	2.1471	1.896
	188	TRUE	Empty	Lysyl oxidase homolog 4 OS=Mus musculus GN=Loxl4 PE=2 SV=2	sp|Q924C6|LOXL4_MOUSE	LOXL4_MOUSE	85 kDa		unknown	0.409	2.6845	2.5765	1.89
	189	TRUE	Empty	Cell division control protein 42 homolog OS=Mus musculus GN=Cdc42 PE=1 SV=2	sp|P60766|CDC42_MOUSE	CDC42_MOUSE	21 kDa	TRUE	unknown	0.818	2.2371	2.5765	1.8772
	190	TRUE	Empty	EH domain-containing protein 1 OS=Mus musculus GN=Ehd1 PE=1 SV=1	sp|Q9WVK4|EHD1_MOUSE	EHD1_MOUSE	61 kDa		unknown	1.227	2.6845	1.7177	1.8764
	191	TRUE	Empty	Ferritin heavy chain OS=Mus musculus GN=Fth1 PE=1 SV=2	sp|P09528|FRIH_MOUSE	FRIH_MOUSE	21 kDa		unknown	1.227	1.7897	2.5765	1.8644
	192	TRUE	Empty	ATP synthase subunit beta, mitochondrial OS=Mus musculus GN=Atp5b PE=1 SV=2	sp|P56480|ATPB_MOUSE	ATPB_MOUSE	56 kDa		unknown	2.045	1.7897	1.7177	1.8508
	193	TRUE	Empty	26S proteasome regulatory subunit 7 OS=Mus musculus GN=Psmc2 PE=1 SV=5	sp|P46471|PRS7_MOUSE	PRS7_MOUSE	49 kDa		unknown	2.454	1.7897	1.2883	1.844
	194	TRUE	Empty	Sodium/potassium-transporting ATPase subunit alpha-1 OS=Mus musculus GN=Atp1a1 PE=1 SV=1	sp|Q8VDN2|AT1A1_MOUSE	AT1A1_MOUSE	113 kDa		unknown	2.863	1.3422	1.2883	1.83117
	195	TRUE	Empty	26S proteasome non-ATPase regulatory subunit 2 OS=Mus musculus GN=Psmd2 PE=1 SV=1	sp|Q8VDM4|PSMD2_MOUSE	PSMD2_MOUSE	100 kDa		unknown	1.227	2.6845	1.2883	1.73327
	196	TRUE	Empty	Niban-like protein 1 OS=Mus musculus GN=Fam129b PE=1 SV=2	sp|Q8R1F1|NIBL1_MOUSE	NIBL1_MOUSE	85 kDa		unknown	1.636	2.6845	0.85884	1.72645
	197	TRUE	Empty	V-type proton ATPase subunit B, brain isoform OS=Mus musculus GN=Atp6v1b2 PE=1 SV=1	sp|P62814|VATB2_MOUSE	VATB2_MOUSE	57 kDa		unknown	2.045	2.2371	0.85884	1.71365
	198	TRUE	Empty	Cofilin-1 OS=Mus musculus GN=Cfl1 PE=1 SV=3	sp|P18760|COF1_MOUSE	COF1_MOUSE	19 kDa		unknown	2.045	1.7897	1.2883	1.70767
	199	TRUE	Empty	Angiopoietin-related protein 4 OS=Mus musculus GN=Angptl4 PE=2 SV=1	sp|Q9Z1P8|ANGL4_MOUSE	ANGL4_MOUSE	46 kDa		unknown	2.045	0.89483	2.1471	1.69564
	200	TRUE	Empty	Isoform 2 of AP-2 complex subunit beta OS=Mus musculus GN=Ap2b1	sp|Q9DBG3-2|AP2B1_MOUSE	AP2B1_MOUSE	106 kDa	TRUE	unknown	2.863	1.3422	0.85884	1.68801
	201	TRUE	Empty	Eukaryotic translation initiation factor 2 subunit 3, X-linked OS=Mus musculus GN=Eif2s3x PE=1 SV=2	sp|Q9Z0N1|IF2G_MOUSE	IF2G_MOUSE	51 kDa	TRUE	unknown	2.863	0.89483	1.2883	1.68204
	202	TRUE	Empty	Septin-2 OS=Mus musculus GN=Sept2 PE=1 SV=2	sp|P42208|SEPT2_MOUSE	SEPT2_MOUSE	42 kDa		unknown	0.409	3.1319	1.2883	1.60973
	203	TRUE	Empty	Metalloproteinase inhibitor 2 OS=Mus musculus GN=Timp2 PE=1 SV=2	sp|P25785|TIMP2_MOUSE	TIMP2_MOUSE	24 kDa		unknown	0.409	2.6845	1.7177	1.60373
	204	TRUE	Empty	Hypoxia up-regulated protein 1 OS=Mus musculus GN=Hyou1 PE=1 SV=1	sp|Q9JKR6|HYOU1_MOUSE	HYOU1_MOUSE	111 kDa		unknown	0.409	2.2371	2.1471	1.59773
	205	TRUE	Empty	Beta-hexosaminidase subunit alpha OS=Mus musculus GN=Hexa PE=1 SV=2	sp|P29416|HEXA_MOUSE	HEXA_MOUSE	61 kDa		unknown	0.409	2.2371	2.1471	1.59773
	206	TRUE	Empty	Heat shock 70 kDa protein 4 OS=Mus musculus GN=Hspa4 PE=1 SV=1	sp|Q61316|HSP74_MOUSE	HSP74_MOUSE	94 kDa		unknown	1.227	2.2371	1.2883	1.58413
	207	TRUE	Empty	Prostaglandin F2 receptor negative regulator OS=Mus musculus GN=Ptgfrn PE=1 SV=2	sp|Q9WV91|FPRP_MOUSE	FPRP_MOUSE	99 kDa		unknown	0.409	0.44741	3.8648	1.57374
	208	TRUE	Empty	Actin-related protein 2/3 complex subunit 4 OS=Mus musculus GN=Arpc4 PE=1 SV=3	sp|P59999|ARPC4_MOUSE	ARPC4_MOUSE	20 kDa		unknown	1.227	1.3422	2.1471	1.5721
	209	TRUE	Empty	Matrix metalloproteinase-19 OS=Mus musculus GN=Mmp19 PE=2 SV=1	sp|Q9JHI0|MMP19_MOUSE	MMP19_MOUSE	59 kDa		unknown	1.227	0.89483	2.5765	1.56611
	210	TRUE	Empty	26S proteasome non-ATPase regulatory subunit 12 OS=Mus musculus GN=Psmd12 PE=1 SV=4	sp|Q9D8W5|PSD12_MOUSE	PSD12_MOUSE	53 kDa		unknown	1.636	1.3422	1.7177	1.5653
	211	TRUE	Empty	Legumain OS=Mus musculus GN=Lgmn PE=1 SV=1	sp|O89017|LGMN_MOUSE	LGMN_MOUSE	49 kDa		unknown	1.227	0.44741	3.0059	1.5601
	212	TRUE	Empty	Annexin A5 OS=Mus musculus GN=Anxa5 PE=1 SV=1	sp|P48036|ANXA5_MOUSE	ANXA5_MOUSE	36 kDa		unknown	2.045	0.89483	1.7177	1.55251
	213	TRUE	Empty	Rab GDP dissociation inhibitor beta OS=Mus musculus GN=Gdi2 PE=1 SV=1	sp|Q61598|GDIB_MOUSE	GDIB_MOUSE	51 kDa		unknown	2.454	1.3422	0.85884	1.55168
	214	TRUE	Empty	40S ribosomal protein S4, X isoform OS=Mus musculus GN=Rps4x PE=1 SV=2	sp|P62702|RS4X_MOUSE	RS4X_MOUSE	30 kDa		unknown	0.409	2.6845	1.2883	1.4606
	215	TRUE	Empty	UTP--glucose-1-phosphate uridylyltransferase OS=Mus musculus GN=Ugp2 PE=1 SV=3	sp|Q91ZJ5|UGPA_MOUSE	UGPA_MOUSE	57 kDa		unknown	0.409	2.2371	1.7177	1.4546
	216	TRUE	Empty	Alanine--tRNA ligase, cytoplasmic OS=Mus musculus GN=Aars PE=1 SV=1	sp|Q8BGQ7|SYAC_MOUSE	SYAC_MOUSE	107 kDa		unknown	0.409	2.2371	1.7177	1.4546
	217	TRUE	Empty	Coatomer subunit beta OS=Mus musculus GN=Copb1 PE=1 SV=1	sp|Q9JIF7|COPB_MOUSE	COPB_MOUSE	107 kDa		unknown	0.818	1.3422	2.1471	1.43577
	218	TRUE	Empty	Eukaryotic initiation factor 4A-I OS=Mus musculus GN=Eif4a1 PE=1 SV=1	sp|P60843|IF4A1_MOUSE	IF4A1_MOUSE	46 kDa	TRUE	unknown	1.227	1.7897	1.2883	1.435
	219	TRUE	Empty	Ras-related C3 botulinum toxin substrate 1 OS=Mus musculus GN=Rac1 PE=1 SV=1	sp|P63001|RAC1_MOUSE	RAC1_MOUSE	21 kDa	TRUE	unknown	1.227	1.7897	1.2883	1.435
	220	TRUE	Empty	Glycogen [starch] synthase, muscle OS=Mus musculus GN=Gys1 PE=1 SV=2	sp|Q9Z1E4|GYS1_MOUSE	GYS1_MOUSE	84 kDa		unknown	1.636	2.2371	0.42942	1.43417
	221	TRUE	Empty	Proteasome subunit alpha type-5 OS=Mus musculus GN=Psma5 PE=1 SV=1	sp|Q9Z2U1|PSA5_MOUSE	PSA5_MOUSE	26 kDa		unknown	1.636	1.3422	1.2883	1.42217
	222	TRUE	Empty	Ras-related protein Rab-7a OS=Mus musculus GN=Rab7a PE=1 SV=2	sp|P51150|RAB7A_MOUSE	RAB7A_MOUSE	23 kDa		unknown	1.636	1.3422	1.2883	1.42217
	223	TRUE	Empty	26S proteasome regulatory subunit 10B OS=Mus musculus GN=Psmc6 PE=1 SV=1	sp|P62334|PRS10_MOUSE	PRS10_MOUSE	44 kDa		unknown	1.636	0.89483	1.7177	1.41618
	224	TRUE	Empty	26S proteasome non-ATPase regulatory subunit 3 OS=Mus musculus GN=Psmd3 PE=1 SV=3	sp|P14685|PSMD3_MOUSE	PSMD3_MOUSE	61 kDa		unknown	2.045	1.3422	0.85884	1.41535
	225	TRUE	Empty	Isoform PLEC-1 of Plectin OS=Mus musculus GN=Plec	sp|Q9QXS1-2|PLEC_MOUSE	PLEC_MOUSE	534 kDa		unknown	2.045	1.3422	0.85884	1.41535
	226	TRUE	Empty	Proteasome subunit alpha type-4 OS=Mus musculus GN=Psma4 PE=1 SV=1	sp|Q9R1P0|PSA4_MOUSE	PSA4_MOUSE	29 kDa		unknown	2.045	0.89483	1.2883	1.40938
	227	TRUE	Empty	Phospholipid transfer protein OS=Mus musculus GN=Pltp PE=1 SV=1	sp|P55065|PLTP_MOUSE	PLTP_MOUSE	54 kDa		unknown	0.818	2.6845	0.42942	1.31064
	228	TRUE	Empty	Arginine--tRNA ligase, cytoplasmic OS=Mus musculus GN=Rars PE=1 SV=2	sp|Q9D0I9|SYRC_MOUSE	SYRC_MOUSE	76 kDa		unknown	0.409	1.7897	1.7177	1.30547
	229	TRUE	Empty	Lipoprotein lipase OS=Mus musculus GN=Lpl PE=1 SV=3	sp|P11152|LIPL_MOUSE	LIPL_MOUSE	53 kDa		unknown	0.409	1.7897	1.7177	1.30547
	230	TRUE	Empty	Galectin-1 OS=Mus musculus GN=Lgals1 PE=1 SV=3	sp|P16045|LEG1_MOUSE	LEG1_MOUSE	15 kDa		unknown	0.409	1.7897	1.7177	1.30547
	231	TRUE	Empty	26S proteasome regulatory subunit 8 OS=Mus musculus GN=Psmc5 PE=1 SV=1	sp|P62196|PRS8_MOUSE	PRS8_MOUSE	46 kDa		unknown	0.818	2.2371	0.85884	1.30465
	232	TRUE	Empty	Isoform Smooth muscle of Myosin light polypeptide 6 OS=Mus musculus GN=Myl6	sp|Q60605-2|MYL6_MOUSE	MYL6_MOUSE	17 kDa		unknown	0.818	2.2371	0.85884	1.30465
	233	TRUE	Empty	Tissue factor OS=Mus musculus GN=F3 PE=1 SV=2	sp|P20352|TF_MOUSE	TF_MOUSE	33 kDa		unknown	0.818	2.2371	0.85884	1.30465
	234	TRUE	Empty	WNT1-inducible-signaling pathway protein 2 OS=Mus musculus GN=Wisp2 PE=2 SV=1	sp|Q9Z0G4|WISP2_MOUSE	WISP2_MOUSE	27 kDa		unknown	0.409	1.3422	2.1471	1.29943
	235	TRUE	Empty	Peptidyl-prolyl cis-trans isomerase A OS=Mus musculus GN=Ppia PE=1 SV=2	sp|P17742|PPIA_MOUSE	PPIA_MOUSE	18 kDa		unknown	0.409	0.89483	2.5765	1.29344
	236	TRUE	Empty	Annexin A4 OS=Mus musculus GN=Anxa4 PE=1 SV=4	sp|P97429|ANXA4_MOUSE	ANXA4_MOUSE	36 kDa		unknown	1.227	1.7897	0.85884	1.29185
	237	TRUE	Empty	Proteasome subunit beta type-1 OS=Mus musculus GN=Psmb1 PE=1 SV=1	sp|O09061|PSB1_MOUSE	PSB1_MOUSE	26 kDa		unknown	0.818	0.89483	2.1471	1.28664
	238	TRUE	Empty	Glutamate dehydrogenase 1, mitochondrial OS=Mus musculus GN=Glud1 PE=1 SV=1	sp|P26443|DHE3_MOUSE	DHE3_MOUSE	61 kDa		unknown	0.818	0.89483	2.1471	1.28664
	239	TRUE	Empty	Transforming protein RhoA OS=Mus musculus GN=Rhoa PE=1 SV=1	sp|Q9QUI0|RHOA_MOUSE	RHOA_MOUSE	22 kDa	TRUE	unknown	0.818	0.89483	2.1471	1.28664
	240	TRUE	Empty	Follistatin OS=Mus musculus GN=Fst PE=2 SV=1	sp|P47931|FST_MOUSE	FST_MOUSE	38 kDa		unknown	0.818	0.89483	2.1471	1.28664
	241	TRUE	Empty	AP-2 complex subunit alpha-2 OS=Mus musculus GN=Ap2a2 PE=1 SV=2	sp|P17427|AP2A2_MOUSE	AP2A2_MOUSE	104 kDa	TRUE	unknown	1.227	0.89483	1.7177	1.27984
	242	TRUE	Empty	Elongation factor 1-delta OS=Mus musculus GN=Eef1d PE=1 SV=3	sp|P57776|EF1D_MOUSE	EF1D_MOUSE	31 kDa	TRUE	unknown	1.636	1.3422	0.85884	1.27901
	243	TRUE	Empty	Transaldolase OS=Mus musculus GN=Taldo1 PE=1 SV=2	sp|Q93092|TALDO_MOUSE	TALDO_MOUSE	37 kDa		unknown	1.636	1.3422	0.85884	1.27901
	244	TRUE	Empty	AP-1 complex subunit beta-1 OS=Mus musculus GN=Ap1b1 PE=1 SV=2	sp|O35643|AP1B1_MOUSE	AP1B1_MOUSE	104 kDa	TRUE	unknown	1.636	1.3422	0.85884	1.27901
	245	TRUE	Empty	Serum amyloid A-3 protein OS=Mus musculus GN=Saa3 PE=1 SV=1	sp|P04918|SAA3_MOUSE	SAA3_MOUSE	14 kDa		unknown	1.636	0.89483	1.2883	1.27304
	246	TRUE	Empty	Guanine nucleotide-binding protein G(i) subunit alpha-2 OS=Mus musculus GN=Gnai2 PE=1 SV=5	sp|P08752|GNAI2_MOUSE	GNAI2_MOUSE	40 kDa	TRUE	unknown	1.636	0.44741	1.7177	1.26704
	247	TRUE	Empty	Annexin A3 OS=Mus musculus GN=Anxa3 PE=1 SV=4	sp|O35639|ANXA3_MOUSE	ANXA3_MOUSE	36 kDa		unknown	0.409	1.7897	1.2883	1.16233
	248	TRUE	Empty	Peroxiredoxin-2 OS=Mus musculus GN=Prdx2 PE=1 SV=3	sp|Q61171|PRDX2_MOUSE	PRDX2_MOUSE	22 kDa		unknown	0.409	1.7897	1.2883	1.16233
	249	TRUE	Empty	Kinesin-1 heavy chain OS=Mus musculus GN=Kif5b PE=1 SV=3	sp|Q61768|KINH_MOUSE	KINH_MOUSE	110 kDa		unknown	0.818	2.2371	0.42942	1.16151
	250	TRUE	Empty	Isoform IIa of Prolyl 4-hydroxylase subunit alpha-2 OS=Mus musculus GN=P4ha2	sp|Q60716-2|P4HA2_MOUSE	P4HA2_MOUSE	61 kDa		unknown	0.818	2.2371	0.42942	1.16151
	251	TRUE	Empty	Isoform 2 of Neutral alpha-glucosidase AB OS=Mus musculus GN=Ganab	sp|Q8BHN3-2|GANAB_MOUSE	GANAB_MOUSE	109 kDa		unknown	0.409	1.3422	1.7177	1.1563
	252	TRUE	Empty	Latent-transforming growth factor beta-binding protein 2 OS=Mus musculus GN=Ltbp2 PE=1 SV=2	sp|O08999|LTBP2_MOUSE	LTBP2_MOUSE	196 kDa		unknown	0.409	1.3422	1.7177	1.1563
	253	TRUE	Empty	Isoform 2 of Spectrin alpha chain, non-erythrocytic 1 OS=Mus musculus GN=Sptan1	sp|P16546-2|SPTN1_MOUSE	SPTN1_MOUSE	282 kDa		unknown	0.818	1.7897	0.85884	1.15551
	254	TRUE	Empty	Isoform 2 of Sulfhydryl oxidase 1 OS=Mus musculus GN=Qsox1	sp|Q8BND5-2|QSOX1_MOUSE	QSOX1_MOUSE	73 kDa		unknown	0.409	0.89483	2.1471	1.15031
	255	TRUE	Empty	Ras-related protein Rab-1A OS=Mus musculus GN=Rab1A PE=1 SV=3	sp|P62821|RAB1A_MOUSE	RAB1A_MOUSE	23 kDa	TRUE	unknown	0.818	1.3422	1.2883	1.1495
	256	TRUE	Empty	Isoform 2 of 4F2 cell-surface antigen heavy chain OS=Mus musculus GN=Slc3a2	sp|P10852-2|4F2_MOUSE	4F2_MOUSE	62 kDa		unknown	0.818	0.89483	1.7177	1.14351
	257	TRUE	Empty	Glycine--tRNA ligase OS=Mus musculus GN=Gars PE=1 SV=1	sp|Q9CZD3|GARS_MOUSE	GARS_MOUSE	82 kDa		unknown	1.227	1.3422	0.85884	1.14268
	258	TRUE	Empty	40S ribosomal protein S15a OS=Mus musculus GN=Rps15a PE=1 SV=2	sp|P62245|RS15A_MOUSE	RS15A_MOUSE	15 kDa		unknown	1.227	0.89483	1.2883	1.13671
	259	TRUE	Empty	Isoform 3 of Septin-9 OS=Mus musculus GN=Sept9	sp|Q80UG5-3|SEPT9_MOUSE	SEPT9_MOUSE	65 kDa		unknown	1.636	1.3422	0.42942	1.13587
	260	TRUE	Empty	Proteasome subunit beta type-3 OS=Mus musculus GN=Psmb3 PE=1 SV=1	sp|Q9R1P1|PSB3_MOUSE	PSB3_MOUSE	23 kDa		unknown	1.636	0.89483	0.85884	1.12989
	261	TRUE	Empty	Citrate synthase, mitochondrial OS=Mus musculus GN=Cs PE=1 SV=1	sp|Q9CZU6|CISY_MOUSE	CISY_MOUSE	52 kDa		unknown	1.636	0.89483	0.85884	1.12989
	262	TRUE	Empty	AP-2 complex subunit mu OS=Mus musculus GN=Ap2m1 PE=1 SV=1	sp|P84091|AP2M1_MOUSE	AP2M1_MOUSE	50 kDa		unknown	1.636	0.89483	0.85884	1.12989
	263	TRUE	Empty	Serpin H1 OS=Mus musculus GN=Serpinh1 PE=1 SV=3	sp|P19324|SERPH_MOUSE	SERPH_MOUSE	47 kDa		unknown	1.636	0.44741	1.2883	1.1239
	264	TRUE	Empty	60S ribosomal protein L18 OS=Mus musculus GN=Rpl18 PE=1 SV=3	sp|P35980|RL18_MOUSE	RL18_MOUSE	22 kDa		unknown	2.045	0.89483	0.42942	1.12308
	265	TRUE	Empty	Catenin alpha-1 OS=Mus musculus GN=Ctnna1 PE=1 SV=1	sp|P26231|CTNA1_MOUSE	CTNA1_MOUSE	100 kDa		unknown	2.045	0.89483	0.42942	1.12308
	266	TRUE	Empty	Inter-alpha-trypsin inhibitor heavy chain H2 OS=Mus musculus GN=Itih2 PE=1 SV=1	sp|Q61703|ITIH2_MOUSE	ITIH2_MOUSE	106 kDa		unknown	0.409	1.7897	0.85884	1.01918
	267	TRUE	Empty	40S ribosomal protein S11 OS=Mus musculus GN=Rps11 PE=1 SV=3	sp|P62281|RS11_MOUSE	RS11_MOUSE	18 kDa		unknown	0.409	1.7897	0.85884	1.01918
	268	TRUE	Empty	F-actin-capping protein subunit alpha-1 OS=Mus musculus GN=Capza1 PE=1 SV=4	sp|P47753|CAZA1_MOUSE	CAZA1_MOUSE	33 kDa		unknown	0.409	1.7897	0.85884	1.01918
	269	TRUE	Empty	Tripeptidyl-peptidase 1 OS=Mus musculus GN=Tpp1 PE=1 SV=2	sp|O89023|TPP1_MOUSE	TPP1_MOUSE	61 kDa		unknown	0.409	1.7897	0.85884	1.01918
	270	TRUE	Empty	26S proteasome regulatory subunit 6A OS=Mus musculus GN=Psmc3 PE=1 SV=2	sp|O88685|PRS6A_MOUSE	PRS6A_MOUSE	50 kDa		unknown	0.409	1.3422	1.2883	1.01317
	271	TRUE	Empty	26S proteasome non-ATPase regulatory subunit 7 OS=Mus musculus GN=Psmd7 PE=1 SV=2	sp|P26516|PSMD7_MOUSE	PSMD7_MOUSE	37 kDa		unknown	0.409	1.3422	1.2883	1.01317
	272	TRUE	Empty	Isoform 2 of Choline transporter-like protein 2 OS=Mus musculus GN=Slc44a2	sp|Q8BY89-2|CTL2_MOUSE	CTL2_MOUSE	80 kDa		unknown	0.409	1.3422	1.2883	1.01317
	273	TRUE	Empty	Eukaryotic translation initiation factor 2 subunit 1 OS=Mus musculus GN=Eif2s1 PE=1 SV=3	sp|Q6ZWX6|IF2A_MOUSE	IF2A_MOUSE	36 kDa		unknown	0.818	1.7897	0.42942	1.01237
	274	TRUE	Empty	Coatomer subunit gamma-1 OS=Mus musculus GN=Copg1 PE=1 SV=1	sp|Q9QZE5|COPG1_MOUSE	COPG1_MOUSE	98 kDa		unknown	0.409	0.89483	1.7177	1.00718
	275	TRUE	Empty	6-phosphogluconate dehydrogenase, decarboxylating OS=Mus musculus GN=Pgd PE=1 SV=3	sp|Q9DCD0|6PGD_MOUSE	6PGD_MOUSE	53 kDa		unknown	0.409	0.89483	1.7177	1.00718
	276	TRUE	Empty	Cathepsin L1 OS=Mus musculus GN=Ctsl PE=1 SV=2	sp|P06797|CATL1_MOUSE	CATL1_MOUSE	38 kDa		unknown	0.409	0.89483	1.7177	1.00718
	277	TRUE	Empty	Insulin-like growth factor-binding protein 7 OS=Mus musculus GN=Igfbp7 PE=1 SV=3	sp|Q61581|IBP7_MOUSE	IBP7_MOUSE	29 kDa		unknown	0.409	0.44741	2.1471	1.00117
	278	TRUE	Empty	Major vault protein OS=Mus musculus GN=Mvp PE=1 SV=4	sp|Q9EQK5|MVP_MOUSE	MVP_MOUSE	96 kDa		unknown	0.818	0.44741	1.7177	0.99437
	279	TRUE	Empty	Septin-7 OS=Mus musculus GN=Sept7 PE=1 SV=1	sp|O55131|SEPT7_MOUSE	SEPT7_MOUSE	51 kDa		unknown	0.818	0.44741	1.7177	0.99437
	280	TRUE	Empty	Tsukushin OS=Mus musculus GN=Tsku PE=2 SV=2	sp|Q8CBR6|TSK_MOUSE	TSK_MOUSE	38 kDa		unknown	1.227	0.89483	0.85884	0.993557
	281	TRUE	Empty	26S proteasome regulatory subunit 4 OS=Mus musculus GN=Psmc1 PE=1 SV=1	sp|P62192|PRS4_MOUSE	PRS4_MOUSE	49 kDa		unknown	1.227	0.44741	1.2883	0.98757
	282	TRUE	Empty	Isoform 2 of Basigin OS=Mus musculus GN=Bsg	sp|P18572-2|BASI_MOUSE	BASI_MOUSE	30 kDa		unknown	1.227	0.44741	1.2883	0.98757
	283	TRUE	Empty	Valine--tRNA ligase OS=Mus musculus GN=Vars PE=1 SV=1	sp|Q9Z1Q9|SYVC_MOUSE	SYVC_MOUSE	140 kDa		unknown	1.636	0.44741	0.85884	0.98075
	284	TRUE	Empty	Ras-related protein Rap-1b OS=Mus musculus GN=Rap1b PE=1 SV=2	sp|Q99JI6|RAP1B_MOUSE	RAP1B_MOUSE	21 kDa		unknown	2.045	0.44741	0.42942	0.973943
	285	TRUE	Empty	Platelet-activating factor acetylhydrolase IB subunit alpha OS=Mus musculus GN=Pafah1b1 PE=1 SV=2	sp|P63005|LIS1_MOUSE	LIS1_MOUSE	47 kDa		unknown	0.409	1.7897	0.42942	0.87604
	286	TRUE	Empty	Isoform 2 of Dynactin subunit 1 OS=Mus musculus GN=Dctn1	sp|O08788-2|DCTN1_MOUSE	DCTN1_MOUSE	138 kDa		unknown	0.409	1.7897	0.42942	0.87604
	287	TRUE	Empty	Latent-transforming growth factor beta-binding protein 1 OS=Mus musculus GN=Ltbp1 PE=1 SV=2	sp|Q8CG19|LTBP1_MOUSE	LTBP1_MOUSE	187 kDa		unknown	0.409	1.7897	0.42942	0.87604
	288	TRUE	Empty	ATP-citrate synthase OS=Mus musculus GN=Acly PE=1 SV=1	sp|Q91V92|ACLY_MOUSE	ACLY_MOUSE	120 kDa		unknown	0.409	1.3422	0.85884	0.870013
	289	TRUE	Empty	Complement C1q tumor necrosis factor-related protein 1 OS=Mus musculus GN=C1qtnf1 PE=2 SV=1	sp|Q9QXP7|C1QT1_MOUSE	C1QT1_MOUSE	32 kDa		unknown	0.409	1.3422	0.85884	0.870013
	290	TRUE	Empty	40S ribosomal protein S20 OS=Mus musculus GN=Rps20 PE=1 SV=1	sp|P60867|RS20_MOUSE	RS20_MOUSE	13 kDa		unknown	0.409	0.89483	1.2883	0.864043
	291	TRUE	Empty	D-3-phosphoglycerate dehydrogenase OS=Mus musculus GN=Phgdh PE=1 SV=3	sp|Q61753|SERA_MOUSE	SERA_MOUSE	57 kDa		unknown	0.409	0.89483	1.2883	0.864043
	292	TRUE	Empty	Isoform 2 of Septin-11 OS=Mus musculus GN=Sept11	sp|Q8C1B7-2|SEP11_MOUSE	SEP11_MOUSE	49 kDa	TRUE	unknown	0.409	0.89483	1.2883	0.864043
	293	TRUE	Empty	60S ribosomal protein L13 OS=Mus musculus GN=Rpl13 PE=1 SV=3	sp|P47963|RL13_MOUSE	RL13_MOUSE	24 kDa		unknown	0.409	0.89483	1.2883	0.864043
	294	TRUE	Empty	E3 ubiquitin-protein ligase NEDD4 OS=Mus musculus GN=Nedd4 PE=1 SV=3	sp|P46935|NEDD4_MOUSE	NEDD4_MOUSE	103 kDa		unknown	0.409	0.89483	1.2883	0.864043
	295	TRUE	Empty	Ceruloplasmin OS=Mus musculus GN=Cp PE=1 SV=2	sp|Q61147|CERU_MOUSE	CERU_MOUSE	121 kDa		unknown	0.818	0.89483	0.85884	0.857223
	296	TRUE	Empty	Bifunctional purine biosynthesis protein PURH OS=Mus musculus GN=Atic PE=1 SV=2	sp|Q9CWJ9|PUR9_MOUSE	PUR9_MOUSE	64 kDa		unknown	0.818	0.89483	0.85884	0.857223
	297	TRUE	Empty	ATP synthase subunit alpha, mitochondrial OS=Mus musculus GN=Atp5a1 PE=1 SV=1	sp|Q03265|ATPA_MOUSE	ATPA_MOUSE	60 kDa		unknown	0.818	0.89483	0.85884	0.857223
	298	TRUE	Empty	Cytoplasmic dynein 1 intermediate chain 2 OS=Mus musculus GN=Dync1i2 PE=1 SV=1	sp|O88487|DC1I2_MOUSE	DC1I2_MOUSE	68 kDa		unknown	0.818	0.89483	0.85884	0.857223
	299	TRUE	Empty	Triosephosphate isomerase OS=Mus musculus GN=Tpi1 PE=1 SV=4	sp|P17751|TPIS_MOUSE	TPIS_MOUSE	32 kDa		unknown	1.227	0.44741	0.85884	0.844417
	300	TRUE	Empty	Non-POU domain-containing octamer-binding protein OS=Mus musculus GN=Nono PE=1 SV=3	sp|Q99K48|NONO_MOUSE	NONO_MOUSE	55 kDa	TRUE	unknown	1.227	0.44741	0.85884	0.844417
	301	TRUE	Empty	60S ribosomal protein L12 OS=Mus musculus GN=Rpl12 PE=1 SV=2	sp|P35979|RL12_MOUSE	RL12_MOUSE	18 kDa		unknown	1.636	0.44741	0.42942	0.83761
	302	TRUE	Empty	60S acidic ribosomal protein P0 OS=Mus musculus GN=Rplp0 PE=1 SV=3	sp|P14869|RLA0_MOUSE	RLA0_MOUSE	34 kDa		unknown	0.409	1.3422	0.42942	0.726873
	303	TRUE	Empty	Malate dehydrogenase, mitochondrial OS=Mus musculus GN=Mdh2 PE=1 SV=3	sp|P08249|MDHM_MOUSE	MDHM_MOUSE	36 kDa		unknown	0.409	1.3422	0.42942	0.726873
	304	TRUE	Empty	Isoform 2 of Leucine-rich repeat LGI family member 2 OS=Mus musculus GN=Lgi2	sp|Q8K4Z0-2|LGI2_MOUSE	LGI2_MOUSE	62 kDa		unknown	0.409	1.3422	0.42942	0.726873
	305	TRUE	Empty	40S ribosomal protein S23 OS=Mus musculus GN=Rps23 PE=1 SV=3	sp|P62267|RS23_MOUSE	RS23_MOUSE	16 kDa		unknown	0.409	0.89483	0.85884	0.72089
	306	TRUE	Empty	Actin-related protein 2/3 complex subunit 2 OS=Mus musculus GN=Arpc2 PE=1 SV=3	sp|Q9CVB6|ARPC2_MOUSE	ARPC2_MOUSE	34 kDa		unknown	0.409	0.89483	0.85884	0.72089
	307	TRUE	Empty	Threonine--tRNA ligase, cytoplasmic OS=Mus musculus GN=Tars PE=1 SV=2	sp|Q9D0R2|SYTC_MOUSE	SYTC_MOUSE	83 kDa		unknown	0.409	0.89483	0.85884	0.72089
	308	TRUE	Empty	Lysosomal alpha-glucosidase OS=Mus musculus GN=Gaa PE=1 SV=2	sp|P70699|LYAG_MOUSE	LYAG_MOUSE	106 kDa		unknown	0.409	0.89483	0.85884	0.72089
	309	TRUE	Empty	Golgi resident protein GCP60 OS=Mus musculus GN=Acbd3 PE=1 SV=3	sp|Q8BMP6|GCP60_MOUSE	GCP60_MOUSE	60 kDa		unknown	0.409	0.89483	0.85884	0.72089
	310	TRUE	Empty	Eukaryotic translation initiation factor 3 subunit D OS=Mus musculus GN=Eif3d PE=1 SV=2	sp|O70194|EIF3D_MOUSE	EIF3D_MOUSE	64 kDa		unknown	0.409	0.44741	1.2883	0.714903
	311	TRUE	Empty	Isoform 2 of Galectin-9 OS=Mus musculus GN=Lgals9	sp|O08573-2|LEG9_MOUSE	LEG9_MOUSE	37 kDa		unknown	0.818	0.89483	0.42942	0.714083
	312	TRUE	Empty	Eukaryotic translation initiation factor 3 subunit B OS=Mus musculus GN=Eif3b PE=1 SV=1	sp|Q8JZQ9|EIF3B_MOUSE	EIF3B_MOUSE	91 kDa		unknown	0.818	0.44741	0.85884	0.708083
	313	TRUE	Empty	40S ribosomal protein S7 OS=Mus musculus GN=Rps7 PE=2 SV=1	sp|P62082|RS7_MOUSE	RS7_MOUSE	22 kDa		unknown	0.818	0.44741	0.85884	0.708083
	314	TRUE	Empty	Lysozyme C-2 OS=Mus musculus GN=Lyz2 PE=1 SV=2	sp|P08905|LYZ2_MOUSE	LYZ2_MOUSE	17 kDa		unknown	0.818	0.44741	0.85884	0.708083
	315	TRUE	Empty	Ras-related protein Rab-11B OS=Mus musculus GN=Rab11b PE=1 SV=3	sp|P46638|RB11B_MOUSE	RB11B_MOUSE	24 kDa		unknown	1.227	0.44741	0.42942	0.701277
	316	TRUE	Empty	Proteasome subunit beta type-10 OS=Mus musculus GN=Psmb10 PE=1 SV=1	sp|O35955|PSB10_MOUSE	PSB10_MOUSE	29 kDa		unknown	1.227	0.44741	0.42942	0.701277
	317	TRUE	Empty	Isoform 2 of Heterogeneous nuclear ribonucleoprotein K OS=Mus musculus GN=Hnrnpk	sp|P61979-2|HNRPK_MOUSE	HNRPK_MOUSE	51 kDa		unknown	1.227	0.44741	0.42942	0.701277
	318	TRUE	Empty	Isoform 2 of Protein arginine N-methyltransferase 1 OS=Mus musculus GN=Prmt1	sp|Q9JIF0-2|ANM1_MOUSE	ANM1_MOUSE	41 kDa		unknown	0.409	0.89483	0.42942	0.57775
	319	TRUE	Empty	COP9 signalosome complex subunit 4 OS=Mus musculus GN=Cops4 PE=1 SV=1	sp|O88544|CSN4_MOUSE	CSN4_MOUSE	46 kDa		unknown	0.409	0.89483	0.42942	0.57775
	320	TRUE	Empty	60S ribosomal protein L27 OS=Mus musculus GN=Rpl27 PE=1 SV=2	sp|P61358|RL27_MOUSE	RL27_MOUSE	16 kDa		unknown	0.409	0.89483	0.42942	0.57775
	321	TRUE	Empty	Isoform 2 of Heparan-sulfate 6-O-sulfotransferase 2 OS=Mus musculus GN=Hs6st2	sp|Q80UW0-2|H6ST2_MOUSE	H6ST2_MOUSE	54 kDa		unknown	0.409	0.89483	0.42942	0.57775
	322	TRUE	Empty	Calpain-2 catalytic subunit OS=Mus musculus GN=Capn2 PE=1 SV=4	sp|O08529|CAN2_MOUSE	CAN2_MOUSE	80 kDa		unknown	0.409	0.89483	0.42942	0.57775
	323	TRUE	Empty	40S ribosomal protein S9 OS=Mus musculus GN=Rps9 PE=1 SV=3	sp|Q6ZWN5|RS9_MOUSE	RS9_MOUSE	23 kDa		unknown	0.409	0.44741	0.85884	0.57175
	324	TRUE	Empty	Isoform 2 of Heterogeneous nuclear ribonucleoprotein A3 OS=Mus musculus GN=Hnrnpa3	sp|Q8BG05-2|ROA3_MOUSE	ROA3_MOUSE	37 kDa		unknown	0.409	0.44741	0.85884	0.57175
	325	TRUE	Empty	Golgi-associated plant pathogenesis-related protein 1 OS=Mus musculus GN=Glipr2 PE=1 SV=3	sp|Q9CYL5|GAPR1_MOUSE	GAPR1_MOUSE	17 kDa		unknown	0.409	0.44741	0.85884	0.57175
	326	TRUE	Empty	Aspartate--tRNA ligase, cytoplasmic OS=Mus musculus GN=Dars PE=1 SV=2	sp|Q922B2|SYDC_MOUSE	SYDC_MOUSE	57 kDa		unknown	0.409	0.44741	0.85884	0.57175
	327	TRUE	Empty	Isoform 3 of Band 4.1-like protein 3 OS=Mus musculus GN=Epb41l3	sp|Q9WV92-3|E41L3_MOUSE	E41L3_MOUSE	102 kDa		unknown	0.409	0.44741	0.85884	0.57175
	328	TRUE	Empty	Disintegrin and metalloproteinase domain-containing protein 10 OS=Mus musculus GN=Adam10 PE=1 SV=2	sp|O35598|ADA10_MOUSE	ADA10_MOUSE	84 kDa		unknown	0.818	0.44741	0.42942	0.564943
	329	TRUE	Empty	Mitogen-activated protein kinase 3 OS=Mus musculus GN=Mapk3 PE=1 SV=5	sp|Q63844|MK03_MOUSE	MK03_MOUSE	43 kDa	TRUE	unknown	0.818	0.44741	0.42942	0.564943
	330	TRUE	Empty	Protein transport protein Sec31A OS=Mus musculus GN=Sec31a PE=1 SV=2	sp|Q3UPL0|SC31A_MOUSE	SC31A_MOUSE	134 kDa		unknown	0.818	0.44741	0.42942	0.564943
	331	TRUE	Empty	Isoform 2 of Cysteine--tRNA ligase, cytoplasmic OS=Mus musculus GN=Cars	sp|Q9ER72-2|SYCC_MOUSE	SYCC_MOUSE	86 kDa		unknown	0.818	0.44741	0.42942	0.564943
	332	TRUE	Empty	40S ribosomal protein S2 OS=Mus musculus GN=Rps2 PE=1 SV=3	sp|P25444|RS2_MOUSE	RS2_MOUSE	31 kDa		unknown	0.409	0.44741	0.42942	0.42861
	333	TRUE	Empty	RuvB-like 2 OS=Mus musculus GN=Ruvbl2 PE=1 SV=3	sp|Q9WTM5|RUVB2_MOUSE	RUVB2_MOUSE	51 kDa		unknown	0.409	0.44741	0.42942	0.42861
	334	TRUE	Empty	Charged multivesicular body protein 4b OS=Mus musculus GN=Chmp4b PE=1 SV=2	sp|Q9D8B3|CHM4B_MOUSE	CHM4B_MOUSE	25 kDa		unknown	0.409	0.44741	0.42942	0.42861
	335	TRUE	Empty	Isoform 2 of Arrestin domain-containing protein 1 OS=Mus musculus GN=Arrdc1	sp|Q99KN1-2|ARRD1_MOUSE	ARRD1_MOUSE	46 kDa		unknown	0.409	0.44741	0.42942	0.42861
	336	TRUE	Empty	Isoform 2 of H-2 class I histocompatibility antigen, K-K alpha chain OS=Mus musculus GN=H2-K1	sp|P04223-2|HA1K_MOUSE	HA1K_MOUSE	41 kDa		unknown	0.409	0.44741	0.42942	0.42861
	337	TRUE	Empty	Glia-derived nexin OS=Mus musculus GN=Serpine2 PE=1 SV=2	sp|Q07235|GDN_MOUSE	GDN_MOUSE	44 kDa		unknown	0.409	0.44741	0.42942	0.42861
