# Supplementary material for: Dynamic Changes in Function and Proteomic Composition of Extracellular Vesicles from Hepatic Stellate Cells during Cellular Activation
Source: Cells. 2020 Jan 25;9(2):290. doi: 10.3390/cells9020290 (PMC7072607; doi:10.3390/cells9020290)
Supplement: Supplementary file 1 [file cells-09-00290-s001.zip › Suppl Table S2 MS datasets for D4 mHSC proteome.xlsx]

## Sheet: mHSC D4 (>3 samples)
	Supplemental Table S2 MS datasets for D4 mHSC proteome									Quantitative Value (Normalized Total Spectra)	Quantitative Value (Normalized Total Spectra)	Quantitative Value (Normalized Total Spectra)	Quantitative Value (Normalized Total Spectra)	Quantitative Value (Normalized Total Spectra)
	Comparison without full mods-merged
	#	Visible?	Starred?	Identified Proteins (46)	Accession Number	Alternate ID	Molecular Weight	Protein Grouping Ambiguity	Taxonomy	33270_D4_HSC_1	33270_D4_HSC_2	33389-mHSC_D4_3	33389-mHSC_D4_4	33389-mHSC_D4_5	AVE
	1	TRUE	Empty	Histone H4 OS=Mus musculus GN=Hist1h4a PE=1 SV=2	sp|P62806|H4_MOUSE	H4_MOUSE	11 kDa		unknown	217.45	305.12	620.99	983.09	379.31	501.192
	2	TRUE	Empty	Histone H1.3 OS=Mus musculus GN=Hist1h1d PE=1 SV=2	sp|P43277|H13_MOUSE	H13_MOUSE	22 kDa	TRUE	unknown	86.98	499.28	131.89	192.18	320.31	246.128
	3	TRUE	Empty	Histone H2B type 1-F/J/L OS=Mus musculus GN=Hist1h2bf PE=1 SV=2	sp|P10853|H2B1F_MOUSE	H2B1F_MOUSE	14 kDa	TRUE	unknown	391.41	307.43	269.28	118.27	42.146	225.707
	4	TRUE	Empty	Histone H1.4 OS=Mus musculus GN=Hist1h1e PE=1 SV=2	sp|P43274|H14_MOUSE	H14_MOUSE	22 kDa	TRUE	unknown	115.97	478.48	82.432	140.44	303.45	224.154
	5	TRUE	Empty	Actin, cytoplasmic 2 OS=Mus musculus GN=Actg1 PE=1 SV=1	sp|P63260|ACTG_MOUSE	ACTG_MOUSE	42 kDa	TRUE	unknown	231.95	177.98	159.37	354.8	160.15	216.85
	6	TRUE	Empty	Keratin, type II cytoskeletal 1 OS=Mus musculus GN=Krt1 PE=1 SV=4	sp|P04104|K2C1_MOUSE	K2C1_MOUSE	66 kDa	TRUE	unknown	289.93	104.02	93.423	96.092	109.58	138.609
	7	TRUE	Empty	Histone H2A type 1-B OS=Mus musculus GN=Hist1h2ab PE=1 SV=1	sp|C0HKE1|H2A1B_MOUSE	H2A1B_MOUSE	14 kDa	TRUE	unknown	159.46	154.87	71.441	88.7	67.433	108.381
	8	TRUE	Empty	Isoform 2 of Keratin, type I cytoskeletal 10 OS=Mus musculus GN=Krt10	sp|P02535-2|K1C10_MOUSE	K1C10_MOUSE	57 kDa	TRUE	unknown	260.94	62.41	32.973	110.88	25.287	98.498
	9	TRUE	Empty	Histone H1.5 OS=Mus musculus GN=Hist1h1b PE=1 SV=2	sp|P43276|H15_MOUSE	H15_MOUSE	23 kDa	TRUE	unknown	43.49	83.214	93.423	59.133	185.44	92.94
	10	TRUE	Empty	Histone H1.0 OS=Mus musculus GN=H1f0 PE=2 SV=4	sp|P10922|H10_MOUSE	H10_MOUSE	21 kDa		unknown	72.483	83.214	43.964	125.66	126.44	90.3522
	11	TRUE	Empty	Ubiquitin-40S ribosomal protein S27a OS=Mus musculus GN=Rps27a PE=1 SV=2	sp|P62983|RS27A_MOUSE	RS27A_MOUSE	18 kDa		unknown	0	120.2	126.4	22.175	151.72	84.099
	12	TRUE	Empty	Keratin, type II cytoskeletal 5 OS=Mus musculus GN=Krt5 PE=1 SV=1	sp|Q922U2|K2C5_MOUSE	K2C5_MOUSE	62 kDa	TRUE	unknown	246.44	62.41	21.982	22.175	0	70.6014
	13	TRUE	Empty	Ezrin OS=Mus musculus GN=Ezr PE=1 SV=3	sp|P26040|EZRI_MOUSE	EZRI_MOUSE	69 kDa	TRUE	unknown	0	4.623	21.982	162.62	118.01	61.447
	14	TRUE	Empty	Ferritin light chain 1 OS=Mus musculus GN=Ftl1 PE=1 SV=2	sp|P29391|FRIL1_MOUSE	FRIL1_MOUSE	21 kDa		unknown	159.46	2.3115	71.441	73.917	0	61.4259
	15	TRUE	Empty	Histone H1.1 OS=Mus musculus GN=Hist1h1a PE=1 SV=2	sp|P43275|H11_MOUSE	H11_MOUSE	22 kDa	TRUE	unknown	0	189.54	5.4954	0	75.862	54.1795
	16	TRUE	Empty	Tetraspanin-8 OS=Mus musculus GN=Tspan8 PE=1 SV=1	sp|Q8R3G9|TSN8_MOUSE	TSN8_MOUSE	26 kDa		unknown	0	34.672	10.991	118.27	101.15	53.0166
	17	TRUE	Empty	Heat shock cognate 71 kDa protein OS=Mus musculus GN=Hspa8 PE=1 SV=1	sp|P63017|HSP7C_MOUSE	HSP7C_MOUSE	71 kDa	TRUE	unknown	28.993	41.607	60.45	66.525	59.004	51.3158
	18	TRUE	Empty	Histone H3.3 OS=Mus musculus GN=H3f3a PE=1 SV=2	sp|P84244|H33_MOUSE	H33_MOUSE	15 kDa	TRUE	unknown	0	36.984	76.936	59.133	16.858	37.9822
	19	TRUE	Empty	Pregnancy-specific glycoprotein 22 OS=Mus musculus GN=Psg22 PE=1 SV=2	sp|Q810J1|PSG22_MOUSE	PSG22_MOUSE	53 kDa		unknown	0	2.3115	43.964	36.958	59.004	28.4475
	20	TRUE	Empty	Keratin, type II cytoskeletal 1b OS=Mus musculus GN=Krt77 PE=1 SV=1	sp|Q6IFZ6|K2C1B_MOUSE	K2C1B_MOUSE	61 kDa	TRUE	unknown	57.986	30.049	27.477	7.3917	16.858	27.9523
	21	TRUE	Empty	Elongation factor 1-alpha 1 OS=Mus musculus GN=Eef1a1 PE=1 SV=3	sp|P10126|EF1A1_MOUSE	EF1A1_MOUSE	50 kDa		unknown	101.48	9.2459	27.477	0	0	27.6406
	22	TRUE	Empty	Retinoic acid-induced protein 3 OS=Mus musculus GN=Gprc5a PE=1 SV=1	sp|Q8BHL4|RAI3_MOUSE	RAI3_MOUSE	40 kDa		unknown	0	9.2459	0	66.525	59.004	26.955
	23	TRUE	Empty	Keratin, type II cytoskeletal 2 epidermal OS=Mus musculus GN=Krt2 PE=1 SV=1	sp|Q3TTY5|K22E_MOUSE	K22E_MOUSE	71 kDa	TRUE	unknown	57.986	25.426	16.486	0	8.4291	21.6654
	24	TRUE	Empty	Programmed cell death 6-interacting protein OS=Mus musculus GN=Pdcd6ip PE=1 SV=3	sp|Q9WU78|PDC6I_MOUSE	PDC6I_MOUSE	96 kDa		unknown	0	20.803	16.486	36.958	16.858	18.221
	25	TRUE	Empty	Annexin A2 OS=Mus musculus GN=Anxa2 PE=1 SV=2	sp|P07356|ANXA2_MOUSE	ANXA2_MOUSE	39 kDa		unknown	0	2.3115	5.4954	22.175	50.575	16.1114
	26	TRUE	Empty	Aquaporin-1 OS=Mus musculus GN=Aqp1 PE=1 SV=3	sp|Q02013|AQP1_MOUSE	AQP1_MOUSE	29 kDa		unknown	0	43.918	5.4954	22.175	8.4291	16.0035
	27	TRUE	Empty	Keratin, type II cytoskeletal 8 OS=Mus musculus GN=Krt8 PE=1 SV=4	sp|P11679|K2C8_MOUSE	K2C8_MOUSE	55 kDa	TRUE	unknown	43.49	13.869	21.982	0	0	15.8682
	28	TRUE	Empty	Cofilin-1 OS=Mus musculus GN=Cfl1 PE=1 SV=3	sp|P18760|COF1_MOUSE	COF1_MOUSE	19 kDa		unknown	14.497	2.3115	10.991	22.175	25.287	15.0523
	29	TRUE	Empty	Syntenin-1 OS=Mus musculus GN=Sdcbp PE=1 SV=1	sp|O08992|SDCB1_MOUSE	SDCB1_MOUSE	32 kDa		unknown	0	50.853	10.991	0	8.4291	14.0546
	30	TRUE	Empty	Granulins OS=Mus musculus GN=Grn PE=1 SV=2	sp|P28798|GRN_MOUSE	GRN_MOUSE	63 kDa		unknown	0	0	16.486	7.3917	33.716	11.5187
	31	TRUE	Empty	Angiopoietin-2 OS=Mus musculus GN=Angpt2 PE=2 SV=2	sp|O35608|ANGP2_MOUSE	ANGP2_MOUSE	57 kDa		unknown	0	0	16.486	22.175	16.858	11.1038
	32	TRUE	Empty	Na(+)/H(+) exchange regulatory cofactor NHE-RF1 OS=Mus musculus GN=Slc9a3r1 PE=1 SV=3	sp|P70441|NHRF1_MOUSE	NHRF1_MOUSE	39 kDa		unknown	0	2.3115	10.991	7.3917	33.716	10.882
	33	TRUE	Empty	Lymphocyte antigen 6D OS=Mus musculus GN=Ly6d PE=1 SV=1	sp|P35459|LY6D_MOUSE	LY6D_MOUSE	13 kDa		unknown	0	0	5.4954	22.175	25.287	10.5915
	34	TRUE	Empty	Keratin, type I cytoskeletal 19 OS=Mus musculus GN=Krt19 PE=1 SV=1	sp|P19001|K1C19_MOUSE	K1C19_MOUSE	45 kDa	TRUE	unknown	28.993	2.3115	0	14.783	0	9.2175
	35	TRUE	Empty	Serum albumin OS=Mus musculus GN=Alb PE=1 SV=3	sp|P07724|ALBU_MOUSE	ALBU_MOUSE	69 kDa		unknown	14.497	0	16.486	14.783	0	9.1532
	36	TRUE	Empty	Endothelial cell-specific molecule 1 OS=Mus musculus GN=Esm1 PE=2 SV=1	sp|Q9QYY7|ESM1_MOUSE	ESM1_MOUSE	20 kDa		unknown	0	2.3115	10.991	14.783	16.858	8.9887
	37	TRUE	Empty	Moesin OS=Mus musculus GN=Msn PE=1 SV=3	sp|P26041|MOES_MOUSE	MOES_MOUSE	68 kDa	TRUE	unknown	0	2.3115	5.4954	22.175	8.4291	7.6822
	38	TRUE	Empty	Keratin, type I cytoskeletal 14 OS=Mus musculus GN=Krt14 PE=1 SV=2	sp|Q61781|K1C14_MOUSE	K1C14_MOUSE	53 kDa	TRUE	unknown	14.497	6.9345	16.486	0	0	7.5835
	39	TRUE	Empty	Annexin A5 OS=Mus musculus GN=Anxa5 PE=1 SV=1	sp|P48036|ANXA5_MOUSE	ANXA5_MOUSE	36 kDa		unknown	0	0	10.991	14.783	8.4291	6.84062
	40	TRUE	Empty	Integrin beta-1 OS=Mus musculus GN=Itgb1 PE=1 SV=1	sp|P09055|ITB1_MOUSE	ITB1_MOUSE	88 kDa		unknown	0	9.2459	5.4954	0	16.858	6.31986
	41	TRUE	Empty	Tubulin alpha-1B chain OS=Mus musculus GN=Tuba1b PE=1 SV=2	sp|P05213|TBA1B_MOUSE	TBA1B_MOUSE	50 kDa	TRUE	unknown	14.497	0	5.4954	0	8.4291	5.6843
	42	TRUE	Empty	Connective tissue growth factor OS=Mus musculus GN=Ctgf PE=2 SV=3	sp|P29268|CTGF_MOUSE	CTGF_MOUSE	38 kDa		unknown	0	2.3115	0	14.783	8.4291	5.10472
	43	TRUE	Empty	Immunoglobulin superfamily member 8 OS=Mus musculus GN=Igsf8 PE=1 SV=2	sp|Q8R366|IGSF8_MOUSE	IGSF8_MOUSE	65 kDa		unknown	0	4.623	10.991	0	8.4291	4.80862
	44	TRUE	Empty	CD81 antigen OS=Mus musculus GN=Cd81 PE=1 SV=2	sp|P35762|CD81_MOUSE	CD81_MOUSE	26 kDa		unknown	0	6.9345	5.4954	7.3917	0	3.96432
	45	TRUE	Empty	Brain acid soluble protein 1 OS=Mus musculus GN=Basp1 PE=1 SV=3	sp|Q91XV3|BASP1_MOUSE	BASP1_MOUSE	22 kDa		unknown	0	2.3115	0	7.3917	8.4291	3.62646
	46	TRUE	Empty	Isoform 2 of Protein tweety homolog 3 OS=Mus musculus GN=Ttyh3	sp|Q6P5F7-2|TTYH3_MOUSE	TTYH3_MOUSE	53 kDa		unknown	0	2.3115	5.4954	0	8.4291	3.2472
