# Supplementary material for: Dynamic Changes in Function and Proteomic Composition of Extracellular Vesicles from Hepatic Stellate Cells during Cellular Activation
Source: Cells. 2020 Jan 25;9(2):290. doi: 10.3390/cells9020290 (PMC7072607; doi:10.3390/cells9020290)
Supplement: Supplementary file 1 [file cells-09-00290-s001.zip › Suppl Table S1 qPCR primers.xlsx]

## Sheet: Total list
	Supplemental Table. S1 qRT-PCR primers used for mouse gene detection
	Gene ID (Mouse)	Accession No.	Primer		Length(bp)
			Fwd Seq (5'-3')	Rev Seq (5'-3')
	CCN2	NM_010217	CACTCTGCCAGTGGAGTTCA	AAGATGTCATTGTCCCCAGG	111
	Col1a1	NM_007742	GCCCGAACCCCAAGGAAAAGAAGC	CTGGGAGGCCTCGGTGGACATTAG	148
	αSMA	NM_007392	GGCTCTGGGCTCTGTAAGG	CTCTTGCTCTGGGCTTCATC	148
	18S	X03205	GGTGAAATTCTTGGACCGGC	GACTTTGGTTTCCCGGAAGC	196
	H13	AY158906	AAAGACGGCCAAGAAGACTCC	CTTGGTGGCCTTCGGCTTAG	190
	H2B1F	AY158935	AAGAAGGGCTCCAAGAAGGC	GATGCGCTCGAAGATGTCG	189
	H14	AY158907	CTTCCGGCTCGAGTTCTCTC	AGCCTTGGTGATGAGTTCGG	178
	ACTG	NM_009609	TCGAACACGGCATTGTCACT	ACATTATCTGCGTCATCTTCTCT	159
	K2C1	NM_008473	ATCCACCAGCAGCTCTATGC	AGCCACACTCTTGGAGATGC	148
	H2A1B	AY158920	AACGACGAGGAGCTCAACAA	ACTGGGCAGTACAGACAATCG	152
	K1C10	NM_010660	ACGAAGAGCTGGCCTACCTA	CAGCAGCTGAGTCAGGTCAA	125
	RS27A	NM_024277	AAACCATCACGCTCGAGGTT	TCAGACAAAGTCCGGCCATC	142
	H15	AY158904	GCCTCTGGTTCCTTCAAGCT	CCCGCAGTCTTCTTAGGCTT	131
	H10	NM_008197	CTGCAACCCTTTGCCCATTC	CTCCCATCCCTAACCCCGTA	197
	HSP7C	NM_031165	GTCACAGTGCCCGCTTACTT	TCAAAAGTGCCACCTCCCAA	188
	K2C1B	NM_001003667	GGCCAAGTCCTTGCACTTCTA	CTGAGTGTCGTCACCTGGAAA	106
	COF1	NM_007687	AGATGCTGCCAGACAAGGAC	GCTCTTGAGGGGTGCATTCT	122
	H33	NM_008210	CCTCCGTGAAATCAGACGCT	CTCTGGAAGCGCAGATCTGT	117
	H11	AY158903	ATCCGGGGCTGCTAAGAAAC	CTTCACCACCTTCGGCTTCT	136
	K2C8	NM_031170	AGGACTGACCGACGAGATCA	CTCGTACTGGGCACGAACTT	160
	EZRI	NM_009510	GCTGACCCTGAGCAATGAGT	GTCAATGCGTTGCTTGGTGT	151
	TSN8	NM_146010	TCGGACAACACTGATGAGGC	AGCTCCATTCTCCAAGCCAC	90
	RAI3	NM_181444	CTGTCGTGGCTTGTGATCCT	GACGAAATCCTCATTGCGCC	150
	AQP1	NM_007472	GTCGACAATTCACTTGGCCG	AGCTGCAGAGTGCCAATGAT	89
	FN1	NM_010233	AAATCGTGCAGCCTCAATCCC	GGTAGGTCCGTTCCCACTG	104
